# Supplementary material for: Hybrid Horizons: Screening Hybridisation Through Nuclear Environmental DNA
Source: Mol Ecol Resour. 2026 May 4;26:e70134. doi: 10.1111/1755-0998.70134 (PMC13137079; doi:10.1111/1755-0998.70134)
Supplement: Supplementary file 4 — Table S1: SNPs targeted. The first variant, before the /, is diagnostic for Triturus macedonicus , while the second, after the /, is diagnostic for T. ivanbureschi . Data from Arntzen et al. (2018). Full reference: Arntzen, J. W., Üzüm, N., Ajduković, M. D., Ivanović, A., & Wielstra, B. (2018). Absence of heterosis in hybrid crested newts. PeerJ, 6, e5317. [file MEN-26-e70134-s005.xlsx]

## Sheet: Table S1
Table S1. SNPs targeted. The first variant, before the /, is diagnostic for Triturus macedonicus, while the second, after the /, is diagnostic for T. ivanbureschi. Data from Arntzen et al. (2018). Full reference: Arntzen, J. W., Üzüm, N., Ajduković, M. D., Ivanović, A., & Wielstra, B. (2018). Absence of heterosis in hybrid crested newts. PeerJ, 6, e5317.
SNP ID	Sequence
arh_var1	GGGAAAAGTGACCGCGTCAAATAAAACTCTACAAATATGATGCTACACTACACAAAGTGAGCTTCTCTGTGTTCCAGTTCCTGTATCCGTTTTGGCCTGAGTCTTAGAG[G/C]TGGCTTCACTTCTGCTTGGTGAACGTCA
clasp2_var1	CCCTATTGCTGCTGTTTTATTTGCTTTGTTTTTATYTACTAAGCCTCCTGCCCC[C/-]TACCTGGAATKAATYGTGATGTGAAACCAGGCAGAACTAGTCTGTGCTGCCTGTGGACCAGTCACTGTGTTGTAGGTACATCATCTTAT
col18_var1	CTTCATATTGTCCAACAAAAGAAAGAAAATTGATGGCGTTCTGGCTCCTGCTTCGGGGCTATC[G/C]GAGGGTCCCCGYYGGCGATTCAGTTTTATGGGAGCKCAAAAAGAGCTACTCGCAGATTGGGACTGTACCCCTTCGA
fam178_var1	TTTACATTCTGTTACTCTCTTTAAACGTTTGGAGAACCATAGCATATGCACAAGTTAATTTGCATACTGTTCAGGCAAAATGAGATTTGAAATTTACA[C/A]GGTGTATATGTGGTGTTGTTTCTTTACAGAAAAGTCCCTAA
hmp19_var1	AGTGTCATAGATGACATCTCCTTCTGGGAATCTCTGTTCTCTCTATTAGATGGTTATTYCACAAACAACATTTATTC[A/G]TGAMTGCTCTTATTAGGGAATTTTCTAAGGAGGTAGACAGCCAACAAGGGAACTAAGGTT
opa_var1	TACGCGGTGATGTCAAAGAGGG[C/T]RTTGGTGGTTGCCATTACTCACTGGTTCAGCCAGATTCCAGAGAGCTACTGAGGCTGGGAACTGTAAACTTCTTTCAATGTTGACTCACACTAAACAAACTGGGCGMTCCAACAGCGAT
supt6h_var1	GGATGCCCTTGCAGTGGTTCTGGGAGCAGTCTCCGAATAATGAGTGAGCCTACAGGAGTCTTT[A/C]CCTCTCTTCAAAAGCTCTGCTTTGCTAGTAATACAAAGAGCAAGACCAGCAGAGCAGTTATAGCTACTTTTGGTTGAAA
usp_var1	GAGTGAAAAGTACCATTTACAATAGTGGAAATGTTGGCAAATTTAACCATAGTACATTTTGTAGATGGCATAAGATGGCTGCGTGCCCGCTCTAGTGTGG[A/G]AATTTCAACACGGTCATTGCAGCTGCTAAGTCTTATG
wiz_var1	ACACTTCATTCCAAACACTCTAATTACTCCAGTATCTTCTCACCAGTTYGTGATTTCTA[T/C]GTTTAATTCCAAAGGAGCAGCTGTTGAAACCTCAAAAGTGACAACATACACCTGTAAATATGAGCAGTCTGCCTCTGAC
