# Supplementary material for: Hybrid Horizons: Screening Hybridisation Through Nuclear Environmental DNA
Source: Mol Ecol Resour. 2026 May 4;26:e70134. doi: 10.1111/1755-0998.70134 (PMC13137079; doi:10.1111/1755-0998.70134)
Supplement: Supplementary file 5 — Table S2: KASP reactions performed. Each row represents a PCR and includes raw fluorescence measurements for FAM and HEX channels, SNP name, sample identifier (SubjectID), dataset type, expected value of hybrid index (HI_exp), and associated experimental metadata. [file MEN-26-e70134-s006.xlsx]

## Sheet: Table S1
Table S2. KASP reactions performed. Each row represents a PCR and includes raw fluorescence measurements for FAM and HEX channels, SNP name, sample identifier (SubjectID), dataset type, expected value of hybrid index (HI_exp), and associated experimental metadata.
MasterPlate	MasterWell	DaughterPlate	DaughterWell	FAM	HEX	SNPID	SubjectID	Dataset	HI_exp
1562108	A01	5335285	A01	1.67262	1.81124	arh_var1	F1	Skin swabs	0.5
1562108	B01	5335285	C01	0.95572	2.42187	arh_var1	M1	Skin swabs	0.5
1562108	C01	5335285	E01	0.34769	2.53249	arh_var1	F2	Skin swabs	0.5
1562108	D01	5335285	G01	1.61638	1.79163	arh_var1	M2	Skin swabs	0.5
1562108	E01	5335285	I01	2.36637	0.59891	arh_var1	F3	Skin swabs	1
1562108	F01	5335285	K01	2.78277	0.68027	arh_var1	M3	Skin swabs	1
1562108	G01	5335285	M01	0.44632	2.78305	arh_var1	F4	Skin swabs	0
1562108	H01	5335285	O01	0.51327	2.97989	arh_var1	M4	Skin swabs	0
1562108	A01	5335285	A02	1.47699	1.96225	arh_var1	F1	Skin swabs	0.5
1562108	B01	5335285	C02	2.75469	0.79535	arh_var1	M1	Skin swabs	0.5
1562108	C01	5335285	E02	1.56241	0.65769	arh_var1	F2	Skin swabs	0.5
1562108	D01	5335285	G02	1.42536	1.97742	arh_var1	M2	Skin swabs	0.5
1562108	E01	5335285	I02	2.86864	0.71379	arh_var1	F3	Skin swabs	1
1562108	F01	5335285	K02	2.62165	0.52323	arh_var1	M3	Skin swabs	1
1562108	G01	5335285	M02	0.49233	2.4406	arh_var1	F4	Skin swabs	0
1562108	H01	5335285	O02	0.40426	2.71502	arh_var1	M4	Skin swabs	0
1562108	A02	5335285	A03	1.46653	2.07247	arh_var1	M5A	Skin swabs	0.5
1562108	B02	5335285	C03	2.81472	0.71467	arh_var1	M5B	Skin swabs	1
1562108	C02	5335285	E03	0.40484	2.89389	arh_var1	M6A	Skin swabs	0
1562108	D02	5335285	G03	1.71715	2.06042	arh_var1	M6B	Skin swabs	0.5
1562108	E02	5335285	I03	1.71812	1.7588	arh_var1	F7	Skin swabs	0.5
1562108	F02	5335285	K03	1.9857	1.29933	arh_var1	M7	Skin swabs	0.5
1562108	G02	5335285	M03	1.64591	1.9115	arh_var1	F8	Skin swabs	0.5
1562108	H02	5335285	O03	0.51387	2.2143	arh_var1	M8	Skin swabs	0.5
1562108	A02	5335285	A04	1.53277	1.8448	arh_var1	M5A	Skin swabs	0.5
1562108	B02	5335285	C04	2.57266	0.59617	arh_var1	M5B	Skin swabs	1
1562108	C02	5335285	E04	0.47662	3.24498	arh_var1	M6A	Skin swabs	0
1562108	D02	5335285	G04	1.61098	2.15721	arh_var1	M6B	Skin swabs	0.5
1562108	E02	5335285	I04	1.42949	2.26876	arh_var1	F7	Skin swabs	0.5
1562108	F02	5335285	K04	1.55482	1.85469	arh_var1	M7	Skin swabs	0.5
1562108	G02	5335285	M04	1.55417	1.83879	arh_var1	F8	Skin swabs	0.5
1562108	H02	5335285	O04	1.52658	1.6486	arh_var1	M8	Skin swabs	0.5
1562108	A03	5335285	A05	2.58767	0.71155	arh_var1	F9	Skin swabs	1
1562108	B03	5335285	C05	2.88193	0.75969	arh_var1	M9	Skin swabs	1
1562108	C03	5335285	E05	0.40736	3.02235	arh_var1	F10	Skin swabs	0
1562108	D03	5335285	G05	0.40537	2.9246	arh_var1	M10	Skin swabs	0
1562108	E03	5335285	I05	1.2	1.80091	arh_var1	M11A	Skin swabs	0.5
1562108	F03	5335285	K05	3.0441	0.7077	arh_var1	M11B	Skin swabs	1
1562108	G03	5335285	M05	1.35092	2.05661	arh_var1	M12A	Skin swabs	0
1562108	H03	5335285	O05	1.28011	1.90798	arh_var1	M12B	Skin swabs	0.5
1562108	A03	5335285	A06	2.40421	0.61788	arh_var1	F9	Skin swabs	1
1562108	B03	5335285	C06	2.83713	0.77801	arh_var1	M9	Skin swabs	1
1562108	C03	5335285	E06	0.37627	2.82794	arh_var1	F10	Skin swabs	0
1562108	D03	5335285	G06	0.4323	2.80868	arh_var1	M10	Skin swabs	0
1562108	E03	5335285	I06	1.25475	2.05957	arh_var1	M11A	Skin swabs	0.5
1562108	F03	5335285	K06	2.79867	0.71091	arh_var1	M11B	Skin swabs	1
1562108	G03	5335285	M06	1.65342	1.60311	arh_var1	M12A	Skin swabs	0
1562108	H03	5335285	O06	1.41592	1.84575	arh_var1	M12B	Skin swabs	0.5
1562108	A04	5335285	A07	1.68409	1.43598	arh_var1	F13	Skin swabs	0.5
1562108	B04	5335285	C07	1.69501	2.16223	arh_var1	M13	Skin swabs	0.5
1562108	C04	5335285	E07	1.66703	2.09542	arh_var1	F14	Skin swabs	0.5
1562108	D04	5335285	G07	1.53486	1.94326	arh_var1	M14	Skin swabs	0.5
1562108	E04	5335285	I07	2.31257	0.655	arh_var1	F15	Skin swabs	1
1562108	F04	5335285	K07	2.83288	0.74516	arh_var1	M15	Skin swabs	1
1562108	G04	5335285	M07	0.44134	2.58278	arh_var1	F16	Skin swabs	0
1562108	H04	5335285	O07	0.46685	2.92089	arh_var1	M16	Skin swabs	0
1562108	A04	5335285	A08	1.42407	2.1883	arh_var1	F13	Skin swabs	0.5
1562108	B04	5335285	C08	1.7146	1.93777	arh_var1	M13	Skin swabs	0.5
1562108	C04	5335285	E08	1.42588	2.03077	arh_var1	F14	Skin swabs	0.5
1562108	D04	5335285	G08	1.24842	1.94124	arh_var1	M14	Skin swabs	0.5
1562108	E04	5335285	I08	2.58168	0.7653	arh_var1	F15	Skin swabs	1
1562108	F04	5335285	K08	2.82228	0.60803	arh_var1	M15	Skin swabs	1
1562108	G04	5335285	M08	0.55166	0.7939	arh_var1	F16	Skin swabs	0
1562108	H04	5335285	O08	0.42879	3.07346	arh_var1	M16	Skin swabs	0
1562108	A05	5335285	A09	2.47614	0.6815	arh_var1	M17A	Skin swabs	1
1562108	B05	5335285	C09	1.29345	1.91289	arh_var1	M17B	Skin swabs	0.5
1562108	C05	5335285	E09	1.28941	1.66603	arh_var1	M18A	Skin swabs	0
1562108	D05	5335285	G09	1.68789	2.42458	arh_var1	M18B	Skin swabs	0.5
1562108	E05	5335285	I09	0.50074	0.70931	arh_var1	Neg	Control	Neg
1562108	F05	5335285	K09	0.54696	0.92449	arh_var1	Neg	Control	Neg
1562108	G05	5335285	M09	0.48968	0.89732	arh_var1	Neg	Control	Neg
1562108	H05	5335285	O09	0.50607	0.76776	arh_var1	Neg	Control	Neg
1562108	A05	5335285	A10	2.65311	0.7245	arh_var1	M17A	Skin swabs	1
1562108	B05	5335285	C10	0.64159	2.31004	arh_var1	M17B	Skin swabs	0.5
1562108	C05	5335285	E10	2.32266	0.69525	arh_var1	M18A	Skin swabs	0
1562108	D05	5335285	G10	1.51522	2.10682	arh_var1	M18B	Skin swabs	0.5
1562108	E05	5335285	I10	0.5299	0.83223	arh_var1	Neg	Control	Neg
1562108	F05	5335285	K10	0.50623	0.80133	arh_var1	Neg	Control	Neg
1562108	G05	5335285	M10	0.49389	0.8085	arh_var1	Neg	Control	Neg
1562108	H05	5335285	O10	0.61803	0.79789	arh_var1	Neg	Control	Neg
1562108	A06	5335285	A11	1.27354	2.33517	arh_var1	F1	Skin swabs	0.5
1562108	B06	5335285	C11	1.73247	1.84466	arh_var1	M1	Skin swabs	0.5
1562108	C06	5335285	E11	0.3739	2.98355	arh_var1	F2	Skin swabs	0.5
1562108	D06	5335285	G11	0.39713	3.17203	arh_var1	M2	Skin swabs	0.5
1562108	E06	5335285	I11	2.28287	0.71146	arh_var1	F3	Skin swabs	1
1562108	F06	5335285	K11	2.91363	0.78379	arh_var1	M3	Skin swabs	1
1562108	G06	5335285	M11	0.43563	2.9489	arh_var1	F4	Skin swabs	0
1562108	H06	5335285	O11	0.45621	2.68532	arh_var1	M4	Skin swabs	0
1562108	A06	5335285	A12	1.18048	2.20668	arh_var1	F1	Skin swabs	0.5
1562108	B06	5335285	C12	1.56	1.78976	arh_var1	M1	Skin swabs	0.5
1562108	C06	5335285	E12	0.56122	0.84184	arh_var1	F2	Skin swabs	0.5
1562108	D06	5335285	G12	0.90418	2.12155	arh_var1	M2	Skin swabs	0.5
1562108	E06	5335285	I12	2.34675	0.6464	arh_var1	F3	Skin swabs	1
1562108	F06	5335285	K12	2.70178	0.69166	arh_var1	M3	Skin swabs	1
1562108	G06	5335285	M12	0.41697	2.79725	arh_var1	F4	Skin swabs	0
1562108	H06	5335285	O12	0.3879	2.80578	arh_var1	M4	Skin swabs	0
1562108	A07	5335285	A13	1.61663	2.00922	arh_var1	M5A	Skin swabs	0.5
1562108	B07	5335285	C13	2.66589	0.66386	arh_var1	M5B	Skin swabs	1
1562108	C07	5335285	E13	0.407	2.93401	arh_var1	M6A	Skin swabs	0
1562108	D07	5335285	G13	1.42683	2.0133	arh_var1	M6B	Skin swabs	0.5
1562108	E07	5335285	I13	1.43187	2.25205	arh_var1	F7	Skin swabs	0.5
1562108	F07	5335285	K13	1.28025	2.12682	arh_var1	M7	Skin swabs	0.5
1562108	G07	5335285	M13	1.63095	2.33745	arh_var1	F8	Skin swabs	0.5
1562108	H07	5335285	O13	0.47018	3.0585	arh_var1	M8	Skin swabs	0.5
1562108	A07	5335285	A14	1.48079	2.01534	arh_var1	M5A	Skin swabs	0.5
1562108	B07	5335285	C14	2.55529	0.84547	arh_var1	M5B	Skin swabs	1
1562108	C07	5335285	E14	0.89125	2.40023	arh_var1	M6A	Skin swabs	0
1562108	D07	5335285	G14	1.52313	2.11658	arh_var1	M6B	Skin swabs	0.5
1562108	E07	5335285	I14	1.38721	2.3217	arh_var1	F7	Skin swabs	0.5
1562108	F07	5335285	K14	0.95976	2.60299	arh_var1	M7	Skin swabs	0.5
1562108	G07	5335285	M14	1.48505	2.00674	arh_var1	F8	Skin swabs	0.5
1562108	H07	5335285	O14	0.43176	2.62824	arh_var1	M8	Skin swabs	0.5
1562108	A08	5335285	A15	2.84353	0.6815	arh_var1	F9	Skin swabs	1
1562108	B08	5335285	C15	2.61789	0.67043	arh_var1	M9	Skin swabs	1
1562108	C08	5335285	E15	0.41706	3.1955	arh_var1	F10	Skin swabs	0
1562108	D08	5335285	G15	0.39226	2.8838	arh_var1	M10	Skin swabs	0
1562108	E08	5335285	I15	1.55709	2.13448	arh_var1	M11A	Skin swabs	0.5
1562108	F08	5335285	K15	2.68421	0.72416	arh_var1	M11B	Skin swabs	1
1562108	G08	5335285	M15	1.73053	2.12268	arh_var1	M12A	Skin swabs	0
1562108	H08	5335285	O15	1.58043	2.27321	arh_var1	M12B	Skin swabs	0.5
1562108	A08	5335285	A16	2.83816	0.71412	arh_var1	F9	Skin swabs	1
1562108	B08	5335285	C16	2.45267	0.71221	arh_var1	M9	Skin swabs	1
1562108	C08	5335285	E16	0.38089	3.04613	arh_var1	F10	Skin swabs	0
1562108	D08	5335285	G16	0.40832	2.83068	arh_var1	M10	Skin swabs	0
1562108	E08	5335285	I16	1.32105	1.75464	arh_var1	M11A	Skin swabs	0.5
1562108	F08	5335285	K16	2.78182	0.72779	arh_var1	M11B	Skin swabs	1
1562108	G08	5335285	M16	0.79614	1.04746	arh_var1	M12A	Skin swabs	0
1562108	H08	5335285	O16	1.47672	1.92703	arh_var1	M12B	Skin swabs	0.5
1562108	A09	5335285	A17	2.02098	1.65544	arh_var1	F13	Skin swabs	0.5
1562108	B09	5335285	C17	1.75466	2.31252	arh_var1	M13	Skin swabs	0.5
1562108	C09	5335285	E17	1.50102	2.18773	arh_var1	F14	Skin swabs	0.5
1562108	D09	5335285	G17	1.63342	2.21539	arh_var1	M14	Skin swabs	0.5
1562108	E09	5335285	I17	2.74002	0.80048	arh_var1	F15	Skin swabs	1
1562108	F09	5335285	K17	2.58308	0.6928	arh_var1	M15	Skin swabs	1
1562108	G09	5335285	M17	0.46536	0.75137	arh_var1	F16	Skin swabs	0
1562108	H09	5335285	O17	0.47253	3.12325	arh_var1	M16	Skin swabs	0
1562108	A09	5335285	A18	2.08333	0.92708	arh_var1	F13	Skin swabs	0.5
1562108	B09	5335285	C18	1.57766	2.3098	arh_var1	M13	Skin swabs	0.5
1562108	C09	5335285	E18	1.49558	2.01055	arh_var1	F14	Skin swabs	0.5
1562108	D09	5335285	G18	1.52813	2.2017	arh_var1	M14	Skin swabs	0.5
1562108	E09	5335285	I18	2.60029	0.65169	arh_var1	F15	Skin swabs	1
1562108	F09	5335285	K18	2.82177	0.69722	arh_var1	M15	Skin swabs	1
1562108	G09	5335285	M18	0.38596	2.64662	arh_var1	F16	Skin swabs	0
1562108	H09	5335285	O18	0.39653	2.92678	arh_var1	M16	Skin swabs	0
1562108	A10	5335285	A19	2.93184	0.66744	arh_var1	M17A	Skin swabs	1
1562108	B10	5335285	C19	2.16137	0.62014	arh_var1	M17B	Skin swabs	0.5
1562108	C10	5335285	E19	1.60441	1.81702	arh_var1	M18A	Skin swabs	0
1562108	D10	5335285	G19	1.74682	2.10073	arh_var1	M18B	Skin swabs	0.5
1562108	E10	5335285	I19	0.60606	0.90378	arh_var1	Neg	Control	Neg
1562108	F10	5335285	K19	0.48615	0.81273	arh_var1	Neg	Control	Neg
1562108	G10	5335285	M19	0.46731	0.76906	arh_var1	Neg	Control	Neg
1562108	H10	5335285	O19	0.46813	0.70645	arh_var1	Neg	Control	Neg
1562108	A10	5335285	A20	2.82408	0.62389	arh_var1	M17A	Skin swabs	1
1562108	B10	5335285	C20	1.36961	2.01608	arh_var1	M17B	Skin swabs	0.5
1562108	C10	5335285	E20	1.58079	2.14159	arh_var1	M18A	Skin swabs	0
1562108	D10	5335285	G20	1.48019	2.12068	arh_var1	M18B	Skin swabs	0.5
1562108	E10	5335285	I20	0.54209	0.73511	arh_var1	Neg	Control	Neg
1562108	F10	5335285	K20	0.54194	0.85181	arh_var1	Neg	Control	Neg
1562108	G10	5335285	M20	0.42722	0.76835	arh_var1	Neg	Control	Neg
1562108	H10	5335285	O20	0.51376	0.84137	arh_var1	Neg	Control	Neg
1562108	A11	5335285	A21	0.43987	0.76891	arh_var1	NTC	Control	Neg
1562108	B11	5335285	C21	1.29149	0.63728	arh_var1	NTC	Control	Neg
1562108	C11	5335285	E21	0.44573	0.69389	arh_var1	NTC	Control	Neg
1562108	D11	5335285	G21	0.48162	0.6621	arh_var1	NTC	Control	Neg
1562108	A11	5335285	A22	0.4991	0.80996	arh_var1	NTC	Control	Neg
1562108	B11	5335285	C22	0.46	0.86434	arh_var1	NTC	Control	Neg
1562108	C11	5335285	E22	0.41869	0.68858	arh_var1	NTC	Control	Neg
1562108	D11	5335285	G22	0.45927	0.63762	arh_var1	NTC	Control	Neg
1562108	A01	5335285	B01	1.76744	1.39746	clasp2_var1	F1	Skin swabs	0.5
1562108	B01	5335285	D01	1.24	1.81838	clasp2_var1	M1	Skin swabs	0.5
1562108	C01	5335285	F01	0.44643	2.55108	clasp2_var1	F2	Skin swabs	0.5
1562108	D01	5335285	H01	1.94035	1.51951	clasp2_var1	M2	Skin swabs	0.5
1562108	E01	5335285	J01	2.46421	0.59594	clasp2_var1	F3	Skin swabs	1
1562108	F01	5335285	L01	3.07563	0.7168	clasp2_var1	M3	Skin swabs	1
1562108	G01	5335285	N01	0.6179	0.84776	clasp2_var1	F4	Skin swabs	0
1562108	H01	5335285	P01	0.41264	2.81076	clasp2_var1	M4	Skin swabs	0
1562108	A01	5335285	B02	1.36376	1.91394	clasp2_var1	F1	Skin swabs	0.5
1562108	B01	5335285	D02	1.80708	1.41936	clasp2_var1	M1	Skin swabs	0.5
1562108	C01	5335285	F02	0.38915	2.59395	clasp2_var1	F2	Skin swabs	0.5
1562108	D01	5335285	H02	0.50627	0.7267	clasp2_var1	M2	Skin swabs	0.5
1562108	E01	5335285	J02	2.6932	0.66017	clasp2_var1	F3	Skin swabs	1
1562108	F01	5335285	L02	2.98289	0.69582	clasp2_var1	M3	Skin swabs	1
1562108	G01	5335285	N02	0.51078	0.72305	clasp2_var1	F4	Skin swabs	0
1562108	H01	5335285	P02	0.4608	2.83431	clasp2_var1	M4	Skin swabs	0
1562108	A02	5335285	B03	1.73566	1.87997	clasp2_var1	M5A	Skin swabs	0.5
1562108	B02	5335285	D03	2.86272	0.68726	clasp2_var1	M5B	Skin swabs	1
1562108	C02	5335285	F03	1.25065	2.2179	clasp2_var1	M6A	Skin swabs	0
1562108	D02	5335285	H03	2.03888	1.70772	clasp2_var1	M6B	Skin swabs	0.5
1562108	E02	5335285	J03	2.03618	1.58682	clasp2_var1	F7	Skin swabs	0.5
1562108	F02	5335285	L03	2.17995	1.48049	clasp2_var1	M7	Skin swabs	0.5
1562108	G02	5335285	N03	1.82275	1.57504	clasp2_var1	F8	Skin swabs	0.5
1562108	H02	5335285	P03	2.76684	0.64096	clasp2_var1	M8	Skin swabs	0.5
1562108	A02	5335285	B04	1.91801	1.55607	clasp2_var1	M5A	Skin swabs	0.5
1562108	B02	5335285	D04	2.20631	0.85647	clasp2_var1	M5B	Skin swabs	1
1562108	C02	5335285	F04	0.36985	2.85213	clasp2_var1	M6A	Skin swabs	0
1562108	D02	5335285	H04	1.56226	1.94099	clasp2_var1	M6B	Skin swabs	0.5
1562108	E02	5335285	J04	1.60375	1.75925	clasp2_var1	F7	Skin swabs	0.5
1562108	F02	5335285	L04	1.84363	1.69442	clasp2_var1	M7	Skin swabs	0.5
1562108	G02	5335285	N04	1.96361	1.53667	clasp2_var1	F8	Skin swabs	0.5
1562108	H02	5335285	P04	2.48949	0.65807	clasp2_var1	M8	Skin swabs	0.5
1562108	A03	5335285	B05	2.49003	0.74514	clasp2_var1	F9	Skin swabs	1
1562108	B03	5335285	D05	2.45545	0.66127	clasp2_var1	M9	Skin swabs	1
1562108	C03	5335285	F05	0.44037	2.99666	clasp2_var1	F10	Skin swabs	0
1562108	D03	5335285	H05	0.44892	2.93231	clasp2_var1	M10	Skin swabs	0
1562108	E03	5335285	J05	1.64162	1.51435	clasp2_var1	M11A	Skin swabs	0.5
1562108	F03	5335285	L05	2.7585	0.61657	clasp2_var1	M11B	Skin swabs	1
1562108	G03	5335285	N05	1.47853	2.0297	clasp2_var1	M12A	Skin swabs	0
1562108	H03	5335285	P05	1.79688	1.64915	clasp2_var1	M12B	Skin swabs	0.5
1562108	A03	5335285	B06	2.24699	0.6138	clasp2_var1	F9	Skin swabs	1
1562108	B03	5335285	D06	2.59711	0.69032	clasp2_var1	M9	Skin swabs	1
1562108	C03	5335285	F06	0.42292	3.01689	clasp2_var1	F10	Skin swabs	0
1562108	D03	5335285	H06	0.39022	2.80753	clasp2_var1	M10	Skin swabs	0
1562108	E03	5335285	J06	1.79352	1.64968	clasp2_var1	M11A	Skin swabs	0.5
1562108	F03	5335285	L06	2.82353	0.62812	clasp2_var1	M11B	Skin swabs	1
1562108	G03	5335285	N06	1.44089	1.59684	clasp2_var1	M12A	Skin swabs	0
1562108	H03	5335285	P06	1.44429	2.00833	clasp2_var1	M12B	Skin swabs	0.5
1562108	A04	5335285	B07	2.37194	0.77536	clasp2_var1	F13	Skin swabs	0.5
1562108	B04	5335285	D07	1.61751	1.53844	clasp2_var1	M13	Skin swabs	0.5
1562108	C04	5335285	F07	1.59294	1.57754	clasp2_var1	F14	Skin swabs	0.5
1562108	D04	5335285	H07	1.73882	1.72663	clasp2_var1	M14	Skin swabs	0.5
1562108	E04	5335285	J07	2.56266	0.63671	clasp2_var1	F15	Skin swabs	1
1562108	F04	5335285	L07	2.47381	0.68741	clasp2_var1	M15	Skin swabs	1
1562108	G04	5335285	N07	0.44761	2.75879	clasp2_var1	F16	Skin swabs	0
1562108	H04	5335285	P07	0.47152	2.91475	clasp2_var1	M16	Skin swabs	0
1562108	A04	5335285	B08	1.48843	1.72716	clasp2_var1	F13	Skin swabs	0.5
1562108	B04	5335285	D08	1.63102	1.65119	clasp2_var1	M13	Skin swabs	0.5
1562108	C04	5335285	F08	1.5468	1.66303	clasp2_var1	F14	Skin swabs	0.5
1562108	D04	5335285	H08	1.78563	1.93432	clasp2_var1	M14	Skin swabs	0.5
1562108	E04	5335285	J08	2.91724	0.81066	clasp2_var1	F15	Skin swabs	1
1562108	F04	5335285	L08	2.93704	0.75275	clasp2_var1	M15	Skin swabs	1
1562108	G04	5335285	N08	0.58427	0.82329	clasp2_var1	F16	Skin swabs	0
1562108	H04	5335285	P08	0.46544	2.8787	clasp2_var1	M16	Skin swabs	0
1562108	A05	5335285	B09	2.69615	0.83566	clasp2_var1	M17A	Skin swabs	1
1562108	B05	5335285	D09	0.99379	2.20407	clasp2_var1	M17B	Skin swabs	0.5
1562108	C05	5335285	F09	0.40247	2.79428	clasp2_var1	M18A	Skin swabs	0
1562108	D05	5335285	H09	1.63842	1.88805	clasp2_var1	M18B	Skin swabs	0.5
1562108	E05	5335285	J09	0.50321	0.69945	clasp2_var1	Neg	Control	Neg
1562108	F05	5335285	L09	0.49394	0.73388	clasp2_var1	Neg	Control	Neg
1562108	G05	5335285	N09	0.48485	0.81867	clasp2_var1	Neg	Control	Neg
1562108	H05	5335285	P09	0.49527	0.76027	clasp2_var1	Neg	Control	Neg
1562108	A05	5335285	B10	2.43615	0.74931	clasp2_var1	M17A	Skin swabs	1
1562108	B05	5335285	D10	0.42299	2.83122	clasp2_var1	M17B	Skin swabs	0.5
1562108	C05	5335285	F10	0.39168	2.75019	clasp2_var1	M18A	Skin swabs	0
1562108	D05	5335285	H10	1.63869	2.14422	clasp2_var1	M18B	Skin swabs	0.5
1562108	E05	5335285	J10	0.48852	0.76379	clasp2_var1	Neg	Control	Neg
1562108	F05	5335285	L10	0.59436	0.91599	clasp2_var1	Neg	Control	Neg
1562108	G05	5335285	N10	0.55	0.774	clasp2_var1	Neg	Control	Neg
1562108	H05	5335285	P10	0.49134	0.76321	clasp2_var1	Neg	Control	Neg
1562108	A06	5335285	B11	1.65101	1.41367	clasp2_var1	F1	Skin swabs	0.5
1562108	B06	5335285	D11	1.5963	1.93266	clasp2_var1	M1	Skin swabs	0.5
1562108	C06	5335285	F11	0.47705	0.78778	clasp2_var1	F2	Skin swabs	0.5
1562108	D06	5335285	H11	2.4469	0.69348	clasp2_var1	M2	Skin swabs	0.5
1562108	E06	5335285	J11	0.58529	0.64238	clasp2_var1	F3	Skin swabs	1
1562108	F06	5335285	L11	2.73454	0.53233	clasp2_var1	M3	Skin swabs	1
1562108	G06	5335285	N11	0.39752	2.462	clasp2_var1	F4	Skin swabs	0
1562108	H06	5335285	P11	0.45232	2.78722	clasp2_var1	M4	Skin swabs	0
1562108	A06	5335285	B12	1.47603	1.65775	clasp2_var1	F1	Skin swabs	0.5
1562108	B06	5335285	D12	2.57908	1.10482	clasp2_var1	M1	Skin swabs	0.5
1562108	C06	5335285	F12	0.54075	0.7173	clasp2_var1	F2	Skin swabs	0.5
1562108	D06	5335285	H12	1.23632	1.87885	clasp2_var1	M2	Skin swabs	0.5
1562108	E06	5335285	J12	2.27156	0.66296	clasp2_var1	F3	Skin swabs	1
1562108	F06	5335285	L12	2.78635	0.73327	clasp2_var1	M3	Skin swabs	1
1562108	G06	5335285	N12	0.39486	2.62065	clasp2_var1	F4	Skin swabs	0
1562108	H06	5335285	P12	0.45681	2.74471	clasp2_var1	M4	Skin swabs	0
1562108	A07	5335285	B13	1.66348	1.72669	clasp2_var1	M5A	Skin swabs	0.5
1562108	B07	5335285	D13	2.6134	0.75184	clasp2_var1	M5B	Skin swabs	1
1562108	C07	5335285	F13	0.39274	2.72117	clasp2_var1	M6A	Skin swabs	0
1562108	D07	5335285	H13	1.56296	1.81629	clasp2_var1	M6B	Skin swabs	0.5
1562108	E07	5335285	J13	1.93601	1.71359	clasp2_var1	F7	Skin swabs	0.5
1562108	F07	5335285	L13	1.61758	1.77813	clasp2_var1	M7	Skin swabs	0.5
1562108	G07	5335285	N13	1.90787	1.61307	clasp2_var1	F8	Skin swabs	0.5
1562108	H07	5335285	P13	1.82953	1.42294	clasp2_var1	M8	Skin swabs	0.5
1562108	A07	5335285	B14	1.50396	1.57813	clasp2_var1	M5A	Skin swabs	0.5
1562108	B07	5335285	D14	2.37655	1.10526	clasp2_var1	M5B	Skin swabs	1
1562108	C07	5335285	F14	0.3964	2.76126	clasp2_var1	M6A	Skin swabs	0
1562108	D07	5335285	H14	1.6875	1.71364	clasp2_var1	M6B	Skin swabs	0.5
1562108	E07	5335285	J14	2.02448	1.63297	clasp2_var1	F7	Skin swabs	0.5
1562108	F07	5335285	L14	1.3963	1.83603	clasp2_var1	M7	Skin swabs	0.5
1562108	G07	5335285	N14	1.47585	1.42801	clasp2_var1	F8	Skin swabs	0.5
1562108	H07	5335285	P14	2.56613	0.74076	clasp2_var1	M8	Skin swabs	0.5
1562108	A08	5335285	B15	2.50234	0.6683	clasp2_var1	F9	Skin swabs	1
1562108	B08	5335285	D15	2.62998	0.74686	clasp2_var1	M9	Skin swabs	1
1562108	C08	5335285	F15	0.45781	2.71893	clasp2_var1	F10	Skin swabs	0
1562108	D08	5335285	H15	0.40484	2.80633	clasp2_var1	M10	Skin swabs	0
1562108	E08	5335285	J15	1.65779	1.51793	clasp2_var1	M11A	Skin swabs	0.5
1562108	F08	5335285	L15	2.83107	0.77664	clasp2_var1	M11B	Skin swabs	1
1562108	G08	5335285	N15	1.32416	2.24883	clasp2_var1	M12A	Skin swabs	0
1562108	H08	5335285	P15	1.56557	1.59421	clasp2_var1	M12B	Skin swabs	0.5
1562108	A08	5335285	B16	2.56471	0.64171	clasp2_var1	F9	Skin swabs	1
1562108	B08	5335285	D16	2.88295	0.72882	clasp2_var1	M9	Skin swabs	1
1562108	C08	5335285	F16	0.45989	2.62938	clasp2_var1	F10	Skin swabs	0
1562108	D08	5335285	H16	0.40965	2.8642	clasp2_var1	M10	Skin swabs	0
1562108	E08	5335285	J16	1.72702	1.58511	clasp2_var1	M11A	Skin swabs	0.5
1562108	F08	5335285	L16	2.76841	0.7558	clasp2_var1	M11B	Skin swabs	1
1562108	G08	5335285	N16	1.43736	1.75999	clasp2_var1	M12A	Skin swabs	0
1562108	H08	5335285	P16	1.62073	1.54514	clasp2_var1	M12B	Skin swabs	0.5
1562108	A09	5335285	B17	2.64384	0.68317	clasp2_var1	F13	Skin swabs	0.5
1562108	B09	5335285	D17	1.91106	2.01099	clasp2_var1	M13	Skin swabs	0.5
1562108	C09	5335285	F17	1.73846	1.77053	clasp2_var1	F14	Skin swabs	0.5
1562108	D09	5335285	H17	1.70185	1.88228	clasp2_var1	M14	Skin swabs	0.5
1562108	E09	5335285	J17	2.5115	0.71891	clasp2_var1	F15	Skin swabs	1
1562108	F09	5335285	L17	2.78292	0.69865	clasp2_var1	M15	Skin swabs	1
1562108	G09	5335285	N17	0.4581	0.84802	clasp2_var1	F16	Skin swabs	0
1562108	H09	5335285	P17	0.49157	2.78784	clasp2_var1	M16	Skin swabs	0
1562108	A09	5335285	B18	1.19892	1.95982	clasp2_var1	F13	Skin swabs	0.5
1562108	B09	5335285	D18	1.62834	1.73903	clasp2_var1	M13	Skin swabs	0.5
1562108	C09	5335285	F18	1.60562	1.60016	clasp2_var1	F14	Skin swabs	0.5
1562108	D09	5335285	H18	1.67147	1.68636	clasp2_var1	M14	Skin swabs	0.5
1562108	E09	5335285	J18	2.44431	0.69858	clasp2_var1	F15	Skin swabs	1
1562108	F09	5335285	L18	2.49317	0.64913	clasp2_var1	M15	Skin swabs	1
1562108	G09	5335285	N18	0.39094	2.52703	clasp2_var1	F16	Skin swabs	0
1562108	H09	5335285	P18	0.3756	2.69688	clasp2_var1	M16	Skin swabs	0
1562108	A10	5335285	B19	2.46352	1.0475	clasp2_var1	M17A	Skin swabs	1
1562108	B10	5335285	D19	2.1646	1.32069	clasp2_var1	M17B	Skin swabs	0.5
1562108	C10	5335285	F19	0.45018	3.081	clasp2_var1	M18A	Skin swabs	0
1562108	D10	5335285	H19	1.80792	1.63036	clasp2_var1	M18B	Skin swabs	0.5
1562108	E10	5335285	J19	0.48018	0.68196	clasp2_var1	Neg	Control	Neg
1562108	F10	5335285	L19	0.6219	0.9352	clasp2_var1	Neg	Control	Neg
1562108	G10	5335285	N19	0.40722	0.6726	clasp2_var1	Neg	Control	Neg
1562108	H10	5335285	P19	0.4692	0.72184	clasp2_var1	Neg	Control	Neg
1562108	A10	5335285	B20	2.67809	0.61739	clasp2_var1	M17A	Skin swabs	1
1562108	B10	5335285	D20	0.36425	2.46915	clasp2_var1	M17B	Skin swabs	0.5
1562108	C10	5335285	F20	0.36325	3.02787	clasp2_var1	M18A	Skin swabs	0
1562108	D10	5335285	H20	1.65011	1.9703	clasp2_var1	M18B	Skin swabs	0.5
1562108	E10	5335285	J20	0.47959	0.87817	clasp2_var1	Neg	Control	Neg
1562108	F10	5335285	L20	0.50175	0.7807	clasp2_var1	Neg	Control	Neg
1562108	G10	5335285	N20	0.61099	0.87257	clasp2_var1	Neg	Control	Neg
1562108	H10	5335285	P20	0.54754	0.75022	clasp2_var1	Neg	Control	Neg
1562108	A11	5335285	B21	0.59541	0.8328	clasp2_var1	NTC	Control	Neg
1562108	B11	5335285	D21	0.82519	0.95609	clasp2_var1	NTC	Control	Neg
1562108	C11	5335285	F21	0.87101	1.08459	clasp2_var1	NTC	Control	Neg
1562108	D11	5335285	H21	0.78213	1.11385	clasp2_var1	NTC	Control	Neg
1562108	A11	5335285	B22	0.68855	0.74212	clasp2_var1	NTC	Control	Neg
1562108	B11	5335285	D22	0.64742	1.17215	clasp2_var1	NTC	Control	Neg
1562108	C11	5335285	F22	0.7573	0.7545	clasp2_var1	NTC	Control	Neg
1562108	D11	5335285	H22	0.84877	1.07407	clasp2_var1	NTC	Control	Neg
1562108	A01	5335284	A01	2.39225	1.26194	col18_var1	F1	Skin swabs	0.5
1562108	B01	5335284	C01	1.72682	1.37184	col18_var1	M1	Skin swabs	0.5
1562108	C01	5335284	E01	1.11048	2.11859	col18_var1	F2	Skin swabs	0.5
1562108	D01	5335284	G01	1.93385	1.34266	col18_var1	M2	Skin swabs	0.5
1562108	E01	5335284	I01	2.78757	0.67433	col18_var1	F3	Skin swabs	1
1562108	F01	5335284	K01	2.81805	0.57239	col18_var1	M3	Skin swabs	1
1562108	G01	5335284	M01	0.73593	0.67119	col18_var1	F4	Skin swabs	0
1562108	H01	5335284	O01	0.44741	2.81961	col18_var1	M4	Skin swabs	0
1562108	A01	5335284	A02	1.99465	1.53487	col18_var1	F1	Skin swabs	0.5
1562108	B01	5335284	C02	1.2514	2.1559	col18_var1	M1	Skin swabs	0.5
1562108	C01	5335284	E02	1.86975	0.93856	col18_var1	F2	Skin swabs	0.5
1562108	D01	5335284	G02	1.70647	1.47173	col18_var1	M2	Skin swabs	0.5
1562108	E01	5335284	I02	0.51406	0.68821	col18_var1	F3	Skin swabs	1
1562108	F01	5335284	K02	2.70678	0.67766	col18_var1	M3	Skin swabs	1
1562108	G01	5335284	M02	0.44366	2.53361	col18_var1	F4	Skin swabs	0
1562108	H01	5335284	O02	0.41691	2.80631	col18_var1	M4	Skin swabs	0
1562108	A02	5335284	A03	2.04845	1.58521	col18_var1	M5A	Skin swabs	0.5
1562108	B02	5335284	C03	3.03571	0.6936	col18_var1	M5B	Skin swabs	1
1562108	C02	5335284	E03	0.35705	2.86589	col18_var1	M6A	Skin swabs	0
1562108	D02	5335284	G03	2.30966	1.35111	col18_var1	M6B	Skin swabs	0.5
1562108	E02	5335284	I03	2.27715	1.16627	col18_var1	F7	Skin swabs	0.5
1562108	F02	5335284	K03	1.78431	1.12668	col18_var1	M7	Skin swabs	0.5
1562108	G02	5335284	M03	2.05806	1.29548	col18_var1	F8	Skin swabs	0.5
1562108	H02	5335284	O03	0.49621	0.72383	col18_var1	M8	Skin swabs	0.5
1562108	A02	5335284	A04	2.05052	1.613	col18_var1	M5A	Skin swabs	0.5
1562108	B02	5335284	C04	2.74173	0.73658	col18_var1	M5B	Skin swabs	1
1562108	C02	5335284	E04	0.46777	2.7145	col18_var1	M6A	Skin swabs	0
1562108	D02	5335284	G04	1.93718	1.48094	col18_var1	M6B	Skin swabs	0.5
1562108	E02	5335284	I04	1.72334	1.69032	col18_var1	F7	Skin swabs	0.5
1562108	F02	5335284	K04	1.97196	1.01699	col18_var1	M7	Skin swabs	0.5
1562108	G02	5335284	M04	1.94918	1.59821	col18_var1	F8	Skin swabs	0.5
1562108	H02	5335284	O04	3.01661	0.66098	col18_var1	M8	Skin swabs	0.5
1562108	A03	5335284	A05	2.97447	0.68455	col18_var1	F9	Skin swabs	1
1562108	B03	5335284	C05	3.00267	0.63224	col18_var1	M9	Skin swabs	1
1562108	C03	5335284	E05	0.37891	2.56321	col18_var1	F10	Skin swabs	0
1562108	D03	5335284	G05	0.42177	2.83513	col18_var1	M10	Skin swabs	0
1562108	E03	5335284	I05	1.69412	1.34305	col18_var1	M11A	Skin swabs	0.5
1562108	F03	5335284	K05	2.83876	0.66131	col18_var1	M11B	Skin swabs	1
1562108	G03	5335284	M05	1.63288	1.57484	col18_var1	M12A	Skin swabs	0
1562108	H03	5335284	O05	1.89793	1.61853	col18_var1	M12B	Skin swabs	0.5
1562108	A03	5335284	A06	3.04451	0.69402	col18_var1	F9	Skin swabs	1
1562108	B03	5335284	C06	3.1186	0.65906	col18_var1	M9	Skin swabs	1
1562108	C03	5335284	E06	0.49562	2.5679	col18_var1	F10	Skin swabs	0
1562108	D03	5335284	G06	0.51893	2.78563	col18_var1	M10	Skin swabs	0
1562108	E03	5335284	I06	1.99675	1.37367	col18_var1	M11A	Skin swabs	0.5
1562108	F03	5335284	K06	2.72925	0.66617	col18_var1	M11B	Skin swabs	1
1562108	G03	5335284	M06	1.64724	1.58883	col18_var1	M12A	Skin swabs	0
1562108	H03	5335284	O06	2.16894	1.27893	col18_var1	M12B	Skin swabs	0.5
1562108	A04	5335284	A07	2.30728	1.03149	col18_var1	F13	Skin swabs	0.5
1562108	B04	5335284	C07	2.01363	1.35474	col18_var1	M13	Skin swabs	0.5
1562108	C04	5335284	E07	1.9847	1.24934	col18_var1	F14	Skin swabs	0.5
1562108	D04	5335284	G07	1.91209	1.38387	col18_var1	M14	Skin swabs	0.5
1562108	E04	5335284	I07	2.83198	0.6355	col18_var1	F15	Skin swabs	1
1562108	F04	5335284	K07	2.52849	0.62484	col18_var1	M15	Skin swabs	1
1562108	G04	5335284	M07	0.62389	0.95656	col18_var1	F16	Skin swabs	0
1562108	H04	5335284	O07	0.44304	2.78567	col18_var1	M16	Skin swabs	0
1562108	A04	5335284	A08	1.45885	1.57561	col18_var1	F13	Skin swabs	0.5
1562108	B04	5335284	C08	2.04384	1.41283	col18_var1	M13	Skin swabs	0.5
1562108	C04	5335284	E08	1.96657	1.28627	col18_var1	F14	Skin swabs	0.5
1562108	D04	5335284	G08	1.9534	1.29645	col18_var1	M14	Skin swabs	0.5
1562108	E04	5335284	I08	2.78818	0.73068	col18_var1	F15	Skin swabs	1
1562108	F04	5335284	K08	2.98446	0.6058	col18_var1	M15	Skin swabs	1
1562108	G04	5335284	M08	0.50972	2.40957	col18_var1	F16	Skin swabs	0
1562108	H04	5335284	O08	0.41935	2.93242	col18_var1	M16	Skin swabs	0
1562108	A05	5335284	A09	2.63667	0.57245	col18_var1	M17A	Skin swabs	1
1562108	B05	5335284	C09	1.40222	2.0556	col18_var1	M17B	Skin swabs	0.5
1562108	C05	5335284	E09	0.47783	2.88267	col18_var1	M18A	Skin swabs	0
1562108	D05	5335284	G09	2.03349	1.45948	col18_var1	M18B	Skin swabs	0.5
1562108	E05	5335284	I09	0.62963	0.77122	col18_var1	Neg	Control	Neg
1562108	F05	5335284	K09	0.48818	0.80528	col18_var1	Neg	Control	Neg
1562108	G05	5335284	M09	0.56684	0.67931	col18_var1	Neg	Control	Neg
1562108	H05	5335284	O09	0.57087	0.79456	col18_var1	Neg	Control	Neg
1562108	A05	5335284	A10	3.22857	0.60717	col18_var1	M17A	Skin swabs	1
1562108	B05	5335284	C10	0.51595	0.80675	col18_var1	M17B	Skin swabs	0.5
1562108	C05	5335284	E10	1.56853	1.58446	col18_var1	M18A	Skin swabs	0
1562108	D05	5335284	G10	2.0771	1.34972	col18_var1	M18B	Skin swabs	0.5
1562108	E05	5335284	I10	0.59176	0.83572	col18_var1	Neg	Control	Neg
1562108	F05	5335284	K10	0.67	0.86309	col18_var1	Neg	Control	Neg
1562108	G05	5335284	M10	0.6056	0.79193	col18_var1	Neg	Control	Neg
1562108	H05	5335284	O10	0.55837	0.77803	col18_var1	Neg	Control	Neg
1562108	A06	5335284	A11	2.20949	1.29104	col18_var1	F1	Skin swabs	0.5
1562108	B06	5335284	C11	1.8433	1.53756	col18_var1	M1	Skin swabs	0.5
1562108	C06	5335284	E11	0.56124	0.76068	col18_var1	F2	Skin swabs	0.5
1562108	D06	5335284	G11	2.54766	0.71831	col18_var1	M2	Skin swabs	0.5
1562108	E06	5335284	I11	0.50411	0.75384	col18_var1	F3	Skin swabs	1
1562108	F06	5335284	K11	2.76437	0.57282	col18_var1	M3	Skin swabs	1
1562108	G06	5335284	M11	0.49011	2.71109	col18_var1	F4	Skin swabs	0
1562108	H06	5335284	O11	0.43075	2.84394	col18_var1	M4	Skin swabs	0
1562108	A06	5335284	A12	2.10173	1.5731	col18_var1	F1	Skin swabs	0.5
1562108	B06	5335284	C12	2.44476	1.45063	col18_var1	M1	Skin swabs	0.5
1562108	C06	5335284	E12	0.52734	0.79386	col18_var1	F2	Skin swabs	0.5
1562108	D06	5335284	G12	0.93033	1.82689	col18_var1	M2	Skin swabs	0.5
1562108	E06	5335284	I12	2.76271	0.65485	col18_var1	F3	Skin swabs	1
1562108	F06	5335284	K12	2.90158	0.57826	col18_var1	M3	Skin swabs	1
1562108	G06	5335284	M12	0.45	2.5672	col18_var1	F4	Skin swabs	0
1562108	H06	5335284	O12	0.43516	2.68862	col18_var1	M4	Skin swabs	0
1562108	A07	5335284	A13	1.93901	1.36316	col18_var1	M5A	Skin swabs	0.5
1562108	B07	5335284	C13	2.79766	0.63339	col18_var1	M5B	Skin swabs	1
1562108	C07	5335284	E13	0.42838	2.62728	col18_var1	M6A	Skin swabs	0
1562108	D07	5335284	G13	1.78406	1.40208	col18_var1	M6B	Skin swabs	0.5
1562108	E07	5335284	I13	1.97417	1.4475	col18_var1	F7	Skin swabs	0.5
1562108	F07	5335284	K13	2.15669	0.98175	col18_var1	M7	Skin swabs	0.5
1562108	G07	5335284	M13	2.27416	1.45955	col18_var1	F8	Skin swabs	0.5
1562108	H07	5335284	O13	0.43512	2.88181	col18_var1	M8	Skin swabs	0.5
1562108	A07	5335284	A14	2.00539	1.37373	col18_var1	M5A	Skin swabs	0.5
1562108	B07	5335284	C14	2.6922	0.95581	col18_var1	M5B	Skin swabs	1
1562108	C07	5335284	E14	0.49483	2.81881	col18_var1	M6A	Skin swabs	0
1562108	D07	5335284	G14	1.879	1.43836	col18_var1	M6B	Skin swabs	0.5
1562108	E07	5335284	I14	2.06826	1.56511	col18_var1	F7	Skin swabs	0.5
1562108	F07	5335284	K14	1.51391	1.93125	col18_var1	M7	Skin swabs	0.5
1562108	G07	5335284	M14	2.18547	1.52621	col18_var1	F8	Skin swabs	0.5
1562108	H07	5335284	O14	0.44341	2.33519	col18_var1	M8	Skin swabs	0.5
1562108	A08	5335284	A15	3.01313	0.66999	col18_var1	F9	Skin swabs	1
1562108	B08	5335284	C15	2.15318	0.57095	col18_var1	M9	Skin swabs	1
1562108	C08	5335284	E15	0.44977	2.85981	col18_var1	F10	Skin swabs	0
1562108	D08	5335284	G15	0.42321	2.73292	col18_var1	M10	Skin swabs	0
1562108	E08	5335284	I15	2.26999	1.45644	col18_var1	M11A	Skin swabs	0.5
1562108	F08	5335284	K15	3.15443	0.6128	col18_var1	M11B	Skin swabs	1
1562108	G08	5335284	M15	2.10026	1.66323	col18_var1	M12A	Skin swabs	0
1562108	H08	5335284	O15	1.70379	1.61905	col18_var1	M12B	Skin swabs	0.5
1562108	A08	5335284	A16	2.81965	0.62112	col18_var1	F9	Skin swabs	1
1562108	B08	5335284	C16	2.6527	0.62434	col18_var1	M9	Skin swabs	1
1562108	C08	5335284	E16	0.48034	2.92044	col18_var1	F10	Skin swabs	0
1562108	D08	5335284	G16	0.35919	2.54849	col18_var1	M10	Skin swabs	0
1562108	E08	5335284	I16	2.18415	1.20211	col18_var1	M11A	Skin swabs	0.5
1562108	F08	5335284	K16	2.96792	0.64093	col18_var1	M11B	Skin swabs	1
1562108	G08	5335284	M16	1.53315	1.94764	col18_var1	M12A	Skin swabs	0
1562108	H08	5335284	O16	2.12245	1.08639	col18_var1	M12B	Skin swabs	0.5
1562108	A09	5335284	A17	1.72317	2.09091	col18_var1	F13	Skin swabs	0.5
1562108	B09	5335284	C17	1.9813	1.37874	col18_var1	M13	Skin swabs	0.5
1562108	C09	5335284	E17	2.12973	1.44287	col18_var1	F14	Skin swabs	0.5
1562108	D09	5335284	G17	2.24165	1.42101	col18_var1	M14	Skin swabs	0.5
1562108	E09	5335284	I17	2.49944	0.56468	col18_var1	F15	Skin swabs	1
1562108	F09	5335284	K17	3.10818	0.66587	col18_var1	M15	Skin swabs	1
1562108	G09	5335284	M17	0.44737	2.95933	col18_var1	F16	Skin swabs	0
1562108	H09	5335284	O17	0.42774	2.73192	col18_var1	M16	Skin swabs	0
1562108	A09	5335284	A18	0.39837	2.94636	col18_var1	F13	Skin swabs	0.5
1562108	B09	5335284	C18	2.24276	1.52885	col18_var1	M13	Skin swabs	0.5
1562108	C09	5335284	E18	2.43317	1.54372	col18_var1	F14	Skin swabs	0.5
1562108	D09	5335284	G18	2.07011	1.41181	col18_var1	M14	Skin swabs	0.5
1562108	E09	5335284	I18	2.86728	0.55274	col18_var1	F15	Skin swabs	1
1562108	F09	5335284	K18	2.92062	0.53781	col18_var1	M15	Skin swabs	1
1562108	G09	5335284	M18	0.4097	2.47219	col18_var1	F16	Skin swabs	0
1562108	H09	5335284	O18	0.42712	3.23874	col18_var1	M16	Skin swabs	0
1562108	A10	5335284	A19	2.83264	0.55839	col18_var1	M17A	Skin swabs	1
1562108	B10	5335284	C19	1.91771	1.35808	col18_var1	M17B	Skin swabs	0.5
1562108	C10	5335284	E19	0.3815	2.95518	col18_var1	M18A	Skin swabs	0
1562108	D10	5335284	G19	2.12081	1.36201	col18_var1	M18B	Skin swabs	0.5
1562108	E10	5335284	I19	0.5875	0.88201	col18_var1	Neg	Control	Neg
1562108	F10	5335284	K19	0.54319	0.85593	col18_var1	Neg	Control	Neg
1562108	G10	5335284	M19	0.55804	0.82911	col18_var1	Neg	Control	Neg
1562108	H10	5335284	O19	0.59529	0.81647	col18_var1	Neg	Control	Neg
1562108	A10	5335284	A20	3.09989	0.56443	col18_var1	M17A	Skin swabs	1
1562108	B10	5335284	C20	0.39625	2.92648	col18_var1	M17B	Skin swabs	0.5
1562108	C10	5335284	E20	0.35101	2.66758	col18_var1	M18A	Skin swabs	0
1562108	D10	5335284	G20	2.21439	1.53782	col18_var1	M18B	Skin swabs	0.5
1562108	E10	5335284	I20	0.57785	0.71217	col18_var1	Neg	Control	Neg
1562108	F10	5335284	K20	0.57639	0.79482	col18_var1	Neg	Control	Neg
1562108	G10	5335284	M20	0.65722	0.79077	col18_var1	Neg	Control	Neg
1562108	H10	5335284	O20	0.54221	0.68429	col18_var1	Neg	Control	Neg
1562108	A11	5335284	A21	0.3724	0.66644	col18_var1	NTC	Control	Neg
1562108	B11	5335284	C21	0.46388	0.70903	col18_var1	NTC	Control	Neg
1562108	C11	5335284	E21	0.52932	0.66662	col18_var1	NTC	Control	Neg
1562108	D11	5335284	G21	0.45076	0.70902	col18_var1	NTC	Control	Neg
1562108	A11	5335284	A22	0.43954	0.71658	col18_var1	NTC	Control	Neg
1562108	B11	5335284	C22	0.37592	0.61634	col18_var1	NTC	Control	Neg
1562108	C11	5335284	E22	0.47619	0.63043	col18_var1	NTC	Control	Neg
1562108	D11	5335284	G22	0.46653	0.77767	col18_var1	NTC	Control	Neg
1562108	A01	5335284	B01	1.75147	1.32313	fam178	F1	Skin swabs	0.5
1562108	B01	5335284	D01	1.46082	1.3362	fam178	M1	Skin swabs	0.5
1562108	C01	5335284	F01	2.25935	0.63658	fam178	F2	Skin swabs	0.5
1562108	D01	5335284	H01	2.06804	0.99942	fam178	M2	Skin swabs	0.5
1562108	E01	5335284	J01	2.61491	0.66166	fam178	F3	Skin swabs	1
1562108	F01	5335284	L01	3.01656	0.58338	fam178	M3	Skin swabs	1
1562108	G01	5335284	N01	0.47118	2.62431	fam178	F4	Skin swabs	0
1562108	H01	5335284	P01	0.37367	2.90553	fam178	M4	Skin swabs	0
1562108	A01	5335284	B02	1.60595	1.27781	fam178	F1	Skin swabs	0.5
1562108	B01	5335284	D02	1.8287	1.60096	fam178	M1	Skin swabs	0.5
1562108	C01	5335284	F02	2.33839	0.60629	fam178	F2	Skin swabs	0.5
1562108	D01	5335284	H02	1.86736	0.77042	fam178	M2	Skin swabs	0.5
1562108	E01	5335284	J02	2.38858	0.56561	fam178	F3	Skin swabs	1
1562108	F01	5335284	L02	2.95217	0.62484	fam178	M3	Skin swabs	1
1562108	G01	5335284	N02	0.48967	0.62957	fam178	F4	Skin swabs	0
1562108	H01	5335284	P02	0.54561	1.84885	fam178	M4	Skin swabs	0
1562108	A02	5335284	B03	1.80174	1.56558	fam178	M5A	Skin swabs	0.5
1562108	B02	5335284	D03	2.54605	0.66986	fam178	M5B	Skin swabs	1
1562108	C02	5335284	F03	0.37765	2.53743	fam178	M6A	Skin swabs	0
1562108	D02	5335284	H03	1.72791	1.56966	fam178	M6B	Skin swabs	0.5
1562108	E02	5335284	J03	1.55769	1.43318	fam178	F7	Skin swabs	0.5
1562108	F02	5335284	L03	1.8226	1.64246	fam178	M7	Skin swabs	0.5
1562108	G02	5335284	N03	1.64895	1.63502	fam178	F8	Skin swabs	0.5
1562108	H02	5335284	P03	1.83777	1.20175	fam178	M8	Skin swabs	0.5
1562108	A02	5335284	B04	1.66823	1.61505	fam178	M5A	Skin swabs	0.5
1562108	B02	5335284	D04	2.76138	0.75034	fam178	M5B	Skin swabs	1
1562108	C02	5335284	F04	0.42766	2.87863	fam178	M6A	Skin swabs	0
1562108	D02	5335284	H04	1.8189	1.6706	fam178	M6B	Skin swabs	0.5
1562108	E02	5335284	J04	1.81505	1.58244	fam178	F7	Skin swabs	0.5
1562108	F02	5335284	L04	1.73385	1.61886	fam178	M7	Skin swabs	0.5
1562108	G02	5335284	N04	1.90729	1.55838	fam178	F8	Skin swabs	0.5
1562108	H02	5335284	P04	0.64	0.78626	fam178	M8	Skin swabs	0.5
1562108	A03	5335284	B05	2.16693	0.99645	fam178	F9	Skin swabs	1
1562108	B03	5335284	D05	2.53034	0.55361	fam178	M9	Skin swabs	1
1562108	C03	5335284	F05	1.97414	1.35502	fam178	F10	Skin swabs	0
1562108	D03	5335284	H05	0.40071	2.58059	fam178	M10	Skin swabs	0
1562108	E03	5335284	J05	1.37545	1.50312	fam178	M11A	Skin swabs	0.5
1562108	F03	5335284	L05	3.41569	0.72216	fam178	M11B	Skin swabs	1
1562108	G03	5335284	N05	1.53324	1.92577	fam178	M12A	Skin swabs	0
1562108	H03	5335284	P05	1.90556	1.80871	fam178	M12B	Skin swabs	0.5
1562108	A03	5335284	B06	2.7019	0.67172	fam178	F9	Skin swabs	1
1562108	B03	5335284	D06	2.46523	0.62797	fam178	M9	Skin swabs	1
1562108	C03	5335284	F06	1.23588	1.23511	fam178	F10	Skin swabs	0
1562108	D03	5335284	H06	0.4351	2.66477	fam178	M10	Skin swabs	0
1562108	E03	5335284	J06	1.7619	1.34963	fam178	M11A	Skin swabs	0.5
1562108	F03	5335284	L06	3.03524	0.70949	fam178	M11B	Skin swabs	1
1562108	G03	5335284	N06	1.3227	2.0545	fam178	M12A	Skin swabs	0
1562108	H03	5335284	P06	1.60322	1.86632	fam178	M12B	Skin swabs	0.5
1562108	A04	5335284	B07	1.63776	1.2623	fam178	F13	Skin swabs	0.5
1562108	B04	5335284	D07	1.66667	1.52151	fam178	M13	Skin swabs	0.5
1562108	C04	5335284	F07	1.71698	1.76467	fam178	F14	Skin swabs	0.5
1562108	D04	5335284	H07	1.56109	1.71894	fam178	M14	Skin swabs	0.5
1562108	E04	5335284	J07	2.24559	0.59183	fam178	F15	Skin swabs	1
1562108	F04	5335284	L07	2.75521	0.59197	fam178	M15	Skin swabs	1
1562108	G04	5335284	N07	0.59144	0.66413	fam178	F16	Skin swabs	0
1562108	H04	5335284	P07	1.86869	1.94754	fam178	M16	Skin swabs	0
1562108	A04	5335284	B08	0.9824	1.8931	fam178	F13	Skin swabs	0.5
1562108	B04	5335284	D08	1.77893	1.80267	fam178	M13	Skin swabs	0.5
1562108	C04	5335284	F08	1.62252	1.51475	fam178	F14	Skin swabs	0.5
1562108	D04	5335284	H08	1.70141	1.59451	fam178	M14	Skin swabs	0.5
1562108	E04	5335284	J08	2.35598	0.66897	fam178	F15	Skin swabs	1
1562108	F04	5335284	L08	2.94717	0.67679	fam178	M15	Skin swabs	1
1562108	G04	5335284	N08	0.49317	0.71285	fam178	F16	Skin swabs	0
1562108	H04	5335284	P08	1.81974	1.73156	fam178	M16	Skin swabs	0
1562108	A05	5335284	B09	2.73745	0.72388	fam178	M17A	Skin swabs	1
1562108	B05	5335284	D09	1.92233	0.65881	fam178	M17B	Skin swabs	0.5
1562108	C05	5335284	F09	0.66321	2.71821	fam178	M18A	Skin swabs	0
1562108	D05	5335284	H09	1.7193	1.75949	fam178	M18B	Skin swabs	0.5
1562108	E05	5335284	J09	0.58095	0.75195	fam178	Neg	Control	Neg
1562108	F05	5335284	L09	0.48452	0.64909	fam178	Neg	Control	Neg
1562108	G05	5335284	N09	0.47161	0.71107	fam178	Neg	Control	Neg
1562108	H05	5335284	P09	0.52396	0.68719	fam178	Neg	Control	Neg
1562108	A05	5335284	B10	2.35877	0.69587	fam178	M17A	Skin swabs	1
1562108	B05	5335284	D10	0.52197	0.67838	fam178	M17B	Skin swabs	0.5
1562108	C05	5335284	F10	0.35847	2.39303	fam178	M18A	Skin swabs	0
1562108	D05	5335284	H10	1.66765	1.4484	fam178	M18B	Skin swabs	0.5
1562108	E05	5335284	J10	0.58459	0.81955	fam178	Neg	Control	Neg
1562108	F05	5335284	L10	0.5409	0.81059	fam178	Neg	Control	Neg
1562108	G05	5335284	N10	0.46579	0.57476	fam178	Neg	Control	Neg
1562108	H05	5335284	P10	0.51938	0.60395	fam178	Neg	Control	Neg
1562108	A06	5335284	B11	1.46452	1.54825	fam178	F1	Skin swabs	0.5
1562108	B06	5335284	D11	1.71815	1.08061	fam178	M1	Skin swabs	0.5
1562108	C06	5335284	F11	0.43294	2.46793	fam178	F2	Skin swabs	0.5
1562108	D06	5335284	H11	1.32509	1.04765	fam178	M2	Skin swabs	0.5
1562108	E06	5335284	J11	1.66621	0.60701	fam178	F3	Skin swabs	1
1562108	F06	5335284	L11	2.62074	0.60976	fam178	M3	Skin swabs	1
1562108	G06	5335284	N11	0.52387	2.47625	fam178	F4	Skin swabs	0
1562108	H06	5335284	P11	0.44617	2.7186	fam178	M4	Skin swabs	0
1562108	A06	5335284	B12	1.51858	2.22572	fam178	F1	Skin swabs	0.5
1562108	B06	5335284	D12	1.73092	1.3326	fam178	M1	Skin swabs	0.5
1562108	C06	5335284	F12	0.48754	0.84197	fam178	F2	Skin swabs	0.5
1562108	D06	5335284	H12	1.3487	1.55588	fam178	M2	Skin swabs	0.5
1562108	E06	5335284	J12	0.51604	0.68036	fam178	F3	Skin swabs	1
1562108	F06	5335284	L12	2.95582	0.71082	fam178	M3	Skin swabs	1
1562108	G06	5335284	N12	0.53456	0.73328	fam178	F4	Skin swabs	0
1562108	H06	5335284	P12	0.44068	2.93169	fam178	M4	Skin swabs	0
1562108	A07	5335284	B13	1.64628	1.60094	fam178	M5A	Skin swabs	0.5
1562108	B07	5335284	D13	2.72081	0.74377	fam178	M5B	Skin swabs	1
1562108	C07	5335284	F13	0.42613	2.3935	fam178	M6A	Skin swabs	0
1562108	D07	5335284	H13	1.88809	1.30782	fam178	M6B	Skin swabs	0.5
1562108	E07	5335284	J13	1.53649	1.56638	fam178	F7	Skin swabs	0.5
1562108	F07	5335284	L13	1.74665	1.37777	fam178	M7	Skin swabs	0.5
1562108	G07	5335284	N13	1.68932	1.63186	fam178	F8	Skin swabs	0.5
1562108	H07	5335284	P13	2.72573	0.6624	fam178	M8	Skin swabs	0.5
1562108	A07	5335284	B14	1.75236	1.96721	fam178	M5A	Skin swabs	0.5
1562108	B07	5335284	D14	2.79722	0.61013	fam178	M5B	Skin swabs	1
1562108	C07	5335284	F14	0.36229	3.02003	fam178	M6A	Skin swabs	0
1562108	D07	5335284	H14	1.48291	1.98647	fam178	M6B	Skin swabs	0.5
1562108	E07	5335284	J14	1.45763	1.67916	fam178	F7	Skin swabs	0.5
1562108	F07	5335284	L14	1.58551	1.98888	fam178	M7	Skin swabs	0.5
1562108	G07	5335284	N14	1.60481	1.56123	fam178	F8	Skin swabs	0.5
1562108	H07	5335284	P14	0.51471	0.77233	fam178	M8	Skin swabs	0.5
1562108	A08	5335284	B15	2.38333	0.6619	fam178	F9	Skin swabs	1
1562108	B08	5335284	D15	0.58123	0.75944	fam178	M9	Skin swabs	1
1562108	C08	5335284	F15	1.36165	1.84292	fam178	F10	Skin swabs	0
1562108	D08	5335284	H15	0.43916	2.71214	fam178	M10	Skin swabs	0
1562108	E08	5335284	J15	1.62217	1.57538	fam178	M11A	Skin swabs	0.5
1562108	F08	5335284	L15	2.7836	0.51787	fam178	M11B	Skin swabs	1
1562108	G08	5335284	N15	1.24814	2.10272	fam178	M12A	Skin swabs	0
1562108	H08	5335284	P15	2.10368	0.91021	fam178	M12B	Skin swabs	0.5
1562108	A08	5335284	B16	2.71758	0.59471	fam178	F9	Skin swabs	1
1562108	B08	5335284	D16	2.85466	0.61793	fam178	M9	Skin swabs	1
1562108	C08	5335284	F16	1.18527	1.92908	fam178	F10	Skin swabs	0
1562108	D08	5335284	H16	0.40077	3.20422	fam178	M10	Skin swabs	0
1562108	E08	5335284	J16	1.50298	1.63691	fam178	M11A	Skin swabs	0.5
1562108	F08	5335284	L16	3.30859	0.66529	fam178	M11B	Skin swabs	1
1562108	G08	5335284	N16	1.78215	1.74553	fam178	M12A	Skin swabs	0
1562108	H08	5335284	P16	1.51727	1.64388	fam178	M12B	Skin swabs	0.5
1562108	A09	5335284	B17	1.45983	1.37532	fam178	F13	Skin swabs	0.5
1562108	B09	5335284	D17	1.67077	1.69324	fam178	M13	Skin swabs	0.5
1562108	C09	5335284	F17	1.83248	1.67509	fam178	F14	Skin swabs	0.5
1562108	D09	5335284	H17	1.70281	1.83516	fam178	M14	Skin swabs	0.5
1562108	E09	5335284	J17	2.81047	0.81183	fam178	F15	Skin swabs	1
1562108	F09	5335284	L17	2.85399	0.50904	fam178	M15	Skin swabs	1
1562108	G09	5335284	N17	0.37244	2.3472	fam178	F16	Skin swabs	0
1562108	H09	5335284	P17	1.72061	1.64852	fam178	M16	Skin swabs	0
1562108	A09	5335284	B18	1.46416	1.47677	fam178	F13	Skin swabs	0.5
1562108	B09	5335284	D18	1.88404	1.66225	fam178	M13	Skin swabs	0.5
1562108	C09	5335284	F18	1.81174	1.77472	fam178	F14	Skin swabs	0.5
1562108	D09	5335284	H18	1.71822	1.73624	fam178	M14	Skin swabs	0.5
1562108	E09	5335284	J18	2.83367	0.67225	fam178	F15	Skin swabs	1
1562108	F09	5335284	L18	2.85952	0.57814	fam178	M15	Skin swabs	1
1562108	G09	5335284	N18	0.40781	2.90761	fam178	F16	Skin swabs	0
1562108	H09	5335284	P18	2.05717	2.10914	fam178	M16	Skin swabs	0
1562108	A10	5335284	B19	2.71674	0.67148	fam178	M17A	Skin swabs	1
1562108	B10	5335284	D19	2.1598	0.94098	fam178	M17B	Skin swabs	0.5
1562108	C10	5335284	F19	0.34067	2.71927	fam178	M18A	Skin swabs	0
1562108	D10	5335284	H19	1.8921	1.81576	fam178	M18B	Skin swabs	0.5
1562108	E10	5335284	J19	0.48892	0.78242	fam178	Neg	Control	Neg
1562108	F10	5335284	L19	0.54209	0.76722	fam178	Neg	Control	Neg
1562108	G10	5335284	N19	0.43797	0.84808	fam178	Neg	Control	Neg
1562108	H10	5335284	P19	0.52359	0.74844	fam178	Neg	Control	Neg
1562108	A10	5335284	B20	2.38316	0.56627	fam178	M17A	Skin swabs	1
1562108	B10	5335284	D20	1.77112	1.1537	fam178	M17B	Skin swabs	0.5
1562108	C10	5335284	F20	0.34909	2.85659	fam178	M18A	Skin swabs	0
1562108	D10	5335284	H20	1.59366	1.70911	fam178	M18B	Skin swabs	0.5
1562108	E10	5335284	J20	0.5184	0.82404	fam178	Neg	Control	Neg
1562108	F10	5335284	L20	0.49144	0.68523	fam178	Neg	Control	Neg
1562108	G10	5335284	N20	0.42355	0.68557	fam178	Neg	Control	Neg
1562108	H10	5335284	P20	0.4487	0.73486	fam178	Neg	Control	Neg
1562108	A11	5335284	B21	0.45512	0.66099	fam178	NTC	Control	Neg
1562108	B11	5335284	D21	0.46737	0.71765	fam178	NTC	Control	Neg
1562108	C11	5335284	F21	0.41176	2.72388	fam178	NTC	Control	Neg
1562108	D11	5335284	H21	0.50077	0.64845	fam178	NTC	Control	Neg
1562108	A11	5335284	B22	0.5122	0.78677	fam178	NTC	Control	Neg
1562108	B11	5335284	D22	0.44423	0.69118	fam178	NTC	Control	Neg
1562108	C11	5335284	F22	0.52124	0.79431	fam178	NTC	Control	Neg
1562108	D11	5335284	H22	0.49548	0.77412	fam178	NTC	Control	Neg
1562108	A01	5335287	A01	1.79086	2.0575	hmp19_var1	F1	Skin swabs	0.5
1562108	B01	5335287	C01	1.98168	1.6138	hmp19_var1	M1	Skin swabs	0.5
1562108	C01	5335287	E01	2.2428	0.65719	hmp19_var1	F2	Skin swabs	0.5
1562108	D01	5335287	G01	2.41658	1.60943	hmp19_var1	M2	Skin swabs	0.5
1562108	E01	5335287	I01	0.4932	0.64734	hmp19_var1	F3	Skin swabs	1
1562108	F01	5335287	K01	3.30662	0.81903	hmp19_var1	M3	Skin swabs	1
1562108	G01	5335287	M01	0.35467	3.37621	hmp19_var1	F4	Skin swabs	0
1562108	H01	5335287	O01	0.36704	3.25627	hmp19_var1	M4	Skin swabs	0
1562108	A01	5335287	A02	1.85967	2.26274	hmp19_var1	F1	Skin swabs	0.5
1562108	B01	5335287	C02	2.25095	1.44327	hmp19_var1	M1	Skin swabs	0.5
1562108	C01	5335287	E02	0.358	3.10349	hmp19_var1	F2	Skin swabs	0.5
1562108	D01	5335287	G02	1.35244	2.21634	hmp19_var1	M2	Skin swabs	0.5
1562108	E01	5335287	I02	2.91295	0.60572	hmp19_var1	F3	Skin swabs	1
1562108	F01	5335287	K02	3.48268	0.68989	hmp19_var1	M3	Skin swabs	1
1562108	G01	5335287	M02	0.47705	0.76975	hmp19_var1	F4	Skin swabs	0
1562108	H01	5335287	O02	0.36712	3.08149	hmp19_var1	M4	Skin swabs	0
1562108	A02	5335287	A03	1.91684	2.41398	hmp19_var1	M5A	Skin swabs	0.5
1562108	B02	5335287	C03	2.69037	0.99284	hmp19_var1	M5B	Skin swabs	1
1562108	C02	5335287	E03	0.35766	2.98452	hmp19_var1	M6A	Skin swabs	0
1562108	D02	5335287	G03	1.69373	2.02485	hmp19_var1	M6B	Skin swabs	0.5
1562108	E02	5335287	I03	1.58315	2.32368	hmp19_var1	F7	Skin swabs	0.5
1562108	F02	5335287	K03	1.91489	1.85677	hmp19_var1	M7	Skin swabs	0.5
1562108	G02	5335287	M03	1.82331	2.15473	hmp19_var1	F8	Skin swabs	0.5
1562108	H02	5335287	O03	0.34778	2.91935	hmp19_var1	M8	Skin swabs	0.5
1562108	A02	5335287	A04	1.84868	2.38896	hmp19_var1	M5A	Skin swabs	0.5
1562108	B02	5335287	C04	2.94306	0.57349	hmp19_var1	M5B	Skin swabs	1
1562108	C02	5335287	E04	0.36869	3.00529	hmp19_var1	M6A	Skin swabs	0
1562108	D02	5335287	G04	1.59117	1.90813	hmp19_var1	M6B	Skin swabs	0.5
1562108	E02	5335287	I04	1.43026	2.29487	hmp19_var1	F7	Skin swabs	0.5
1562108	F02	5335287	K04	2.34416	1.7856	hmp19_var1	M7	Skin swabs	0.5
1562108	G02	5335287	M04	1.80552	2.06901	hmp19_var1	F8	Skin swabs	0.5
1562108	H02	5335287	O04	0.49158	0.78191	hmp19_var1	M8	Skin swabs	0.5
1562108	A03	5335287	A05	3.18874	0.55117	hmp19_var1	F9	Skin swabs	1
1562108	B03	5335287	C05	3.20525	0.62538	hmp19_var1	M9	Skin swabs	1
1562108	C03	5335287	E05	0.43129	2.84383	hmp19_var1	F10	Skin swabs	0
1562108	D03	5335287	G05	0.45148	2.82605	hmp19_var1	M10	Skin swabs	0
1562108	E03	5335287	I05	1.56881	1.79928	hmp19_var1	M11A	Skin swabs	0.5
1562108	F03	5335287	K05	3.30425	0.70535	hmp19_var1	M11B	Skin swabs	1
1562108	G03	5335287	M05	1.34204	2.48994	hmp19_var1	M12A	Skin swabs	0
1562108	H03	5335287	O05	1.84211	2.07972	hmp19_var1	M12B	Skin swabs	0.5
1562108	A03	5335287	A06	3.44251	0.59994	hmp19_var1	F9	Skin swabs	1
1562108	B03	5335287	C06	3.10782	0.64559	hmp19_var1	M9	Skin swabs	1
1562108	C03	5335287	E06	0.47301	3.08939	hmp19_var1	F10	Skin swabs	0
1562108	D03	5335287	G06	0.40537	3.02087	hmp19_var1	M10	Skin swabs	0
1562108	E03	5335287	I06	1.79011	1.96803	hmp19_var1	M11A	Skin swabs	0.5
1562108	F03	5335287	K06	3.1861	0.7157	hmp19_var1	M11B	Skin swabs	1
1562108	G03	5335287	M06	1.27731	2.16644	hmp19_var1	M12A	Skin swabs	0
1562108	H03	5335287	O06	1.76725	2.34137	hmp19_var1	M12B	Skin swabs	0.5
1562108	A04	5335287	A07	1.80125	2.59375	hmp19_var1	F13	Skin swabs	0.5
1562108	B04	5335287	C07	1.76803	1.81403	hmp19_var1	M13	Skin swabs	0.5
1562108	C04	5335287	E07	1.94618	2.04267	hmp19_var1	F14	Skin swabs	0.5
1562108	D04	5335287	G07	1.70419	1.98967	hmp19_var1	M14	Skin swabs	0.5
1562108	E04	5335287	I07	2.9682	0.69129	hmp19_var1	F15	Skin swabs	1
1562108	F04	5335287	K07	2.78427	0.55141	hmp19_var1	M15	Skin swabs	1
1562108	G04	5335287	M07	0.40786	2.83884	hmp19_var1	F16	Skin swabs	0
1562108	H04	5335287	O07	0.48358	3.10231	hmp19_var1	M16	Skin swabs	0
1562108	A04	5335287	A08	1.70537	2.44519	hmp19_var1	F13	Skin swabs	0.5
1562108	B04	5335287	C08	1.5892	1.75754	hmp19_var1	M13	Skin swabs	0.5
1562108	C04	5335287	E08	1.77711	2.00471	hmp19_var1	F14	Skin swabs	0.5
1562108	D04	5335287	G08	1.75139	1.82192	hmp19_var1	M14	Skin swabs	0.5
1562108	E04	5335287	I08	3.15325	0.6957	hmp19_var1	F15	Skin swabs	1
1562108	F04	5335287	K08	2.57714	0.89557	hmp19_var1	M15	Skin swabs	1
1562108	G04	5335287	M08	0.54091	0.75689	hmp19_var1	F16	Skin swabs	0
1562108	H04	5335287	O08	0.42728	3.28677	hmp19_var1	M16	Skin swabs	0
1562108	A05	5335287	A09	3.05891	0.74922	hmp19_var1	M17A	Skin swabs	1
1562108	B05	5335287	C09	0.32088	2.78182	hmp19_var1	M17B	Skin swabs	0.5
1562108	C05	5335287	E09	0.4198	3.00444	hmp19_var1	M18A	Skin swabs	0
1562108	D05	5335287	G09	1.89503	1.96429	hmp19_var1	M18B	Skin swabs	0.5
1562108	E05	5335287	I09	0.4844	0.77023	hmp19_var1	Neg	Control	Neg
1562108	F05	5335287	K09	0.56143	0.83463	hmp19_var1	Neg	Control	Neg
1562108	G05	5335287	M09	0.58545	0.8886	hmp19_var1	Neg	Control	Neg
1562108	H05	5335287	O09	0.61752	0.89044	hmp19_var1	Neg	Control	Neg
1562108	A05	5335287	A10	3.04837	0.62839	hmp19_var1	M17A	Skin swabs	1
1562108	B05	5335287	C10	0.3706	2.92234	hmp19_var1	M17B	Skin swabs	0.5
1562108	C05	5335287	E10	0.39842	3.0394	hmp19_var1	M18A	Skin swabs	0
1562108	D05	5335287	G10	1.78308	2.21054	hmp19_var1	M18B	Skin swabs	0.5
1562108	E05	5335287	I10	0.55481	0.79442	hmp19_var1	Neg	Control	Neg
1562108	F05	5335287	K10	0.52875	0.92478	hmp19_var1	Neg	Control	Neg
1562108	G05	5335287	M10	0.60496	0.91065	hmp19_var1	Neg	Control	Neg
1562108	H05	5335287	O10	0.54776	0.95215	hmp19_var1	Neg	Control	Neg
1562108	A06	5335287	A11	1.98537	2.32735	hmp19_var1	F1	Skin swabs	0.5
1562108	B06	5335287	C11	0.93993	2.43281	hmp19_var1	M1	Skin swabs	0.5
1562108	C06	5335287	E11	0.68358	3.06174	hmp19_var1	F2	Skin swabs	0.5
1562108	D06	5335287	G11	1.04732	2.0478	hmp19_var1	M2	Skin swabs	0.5
1562108	E06	5335287	I11	0.54195	0.73429	hmp19_var1	F3	Skin swabs	1
1562108	F06	5335287	K11	3.34524	0.76191	hmp19_var1	M3	Skin swabs	1
1562108	G06	5335287	M11	0.375	3.03387	hmp19_var1	F4	Skin swabs	0
1562108	H06	5335287	O11	0.36041	3.18348	hmp19_var1	M4	Skin swabs	0
1562108	A06	5335287	A12	1.86018	2.05738	hmp19_var1	F1	Skin swabs	0.5
1562108	B06	5335287	C12	0.93225	2.61287	hmp19_var1	M1	Skin swabs	0.5
1562108	C06	5335287	E12	2.75905	0.66422	hmp19_var1	F2	Skin swabs	0.5
1562108	D06	5335287	G12	1.13568	2.24148	hmp19_var1	M2	Skin swabs	0.5
1562108	E06	5335287	I12	0.57398	0.81057	hmp19_var1	F3	Skin swabs	1
1562108	F06	5335287	K12	3.0943	0.81081	hmp19_var1	M3	Skin swabs	1
1562108	G06	5335287	M12	0.35326	3.07248	hmp19_var1	F4	Skin swabs	0
1562108	H06	5335287	O12	0.32796	3.07729	hmp19_var1	M4	Skin swabs	0
1562108	A07	5335287	A13	2.09667	2.35097	hmp19_var1	M5A	Skin swabs	0.5
1562108	B07	5335287	C13	2.66109	1.06561	hmp19_var1	M5B	Skin swabs	1
1562108	C07	5335287	E13	0.39182	2.77441	hmp19_var1	M6A	Skin swabs	0
1562108	D07	5335287	G13	1.80549	2.01092	hmp19_var1	M6B	Skin swabs	0.5
1562108	E07	5335287	I13	1.47299	1.9346	hmp19_var1	F7	Skin swabs	0.5
1562108	F07	5335287	K13	1.60545	2.39196	hmp19_var1	M7	Skin swabs	0.5
1562108	G07	5335287	M13	1.92423	2.13096	hmp19_var1	F8	Skin swabs	0.5
1562108	H07	5335287	O13	0.41061	2.88212	hmp19_var1	M8	Skin swabs	0.5
1562108	A07	5335287	A14	1.91586	2.28858	hmp19_var1	M5A	Skin swabs	0.5
1562108	B07	5335287	C14	2.83945	0.70173	hmp19_var1	M5B	Skin swabs	1
1562108	C07	5335287	E14	0.44714	2.71634	hmp19_var1	M6A	Skin swabs	0
1562108	D07	5335287	G14	1.77718	2.17401	hmp19_var1	M6B	Skin swabs	0.5
1562108	E07	5335287	I14	1.68426	2.21253	hmp19_var1	F7	Skin swabs	0.5
1562108	F07	5335287	K14	1.98739	2.05252	hmp19_var1	M7	Skin swabs	0.5
1562108	G07	5335287	M14	1.8363	2.36202	hmp19_var1	F8	Skin swabs	0.5
1562108	H07	5335287	O14	0.34221	2.80824	hmp19_var1	M8	Skin swabs	0.5
1562108	A08	5335287	A15	3.05101	0.62735	hmp19_var1	F9	Skin swabs	1
1562108	B08	5335287	C15	3.27234	0.65835	hmp19_var1	M9	Skin swabs	1
1562108	C08	5335287	E15	0.36547	2.91063	hmp19_var1	F10	Skin swabs	0
1562108	D08	5335287	G15	0.35119	3.02998	hmp19_var1	M10	Skin swabs	0
1562108	E08	5335287	I15	1.77987	2.05268	hmp19_var1	M11A	Skin swabs	0.5
1562108	F08	5335287	K15	3.15873	0.75517	hmp19_var1	M11B	Skin swabs	1
1562108	G08	5335287	M15	1.65879	2.51237	hmp19_var1	M12A	Skin swabs	0
1562108	H08	5335287	O15	1.85979	1.88825	hmp19_var1	M12B	Skin swabs	0.5
1562108	A08	5335287	A16	3.29671	0.65711	hmp19_var1	F9	Skin swabs	1
1562108	B08	5335287	C16	3.19613	0.7937	hmp19_var1	M9	Skin swabs	1
1562108	C08	5335287	E16	0.43781	2.50083	hmp19_var1	F10	Skin swabs	0
1562108	D08	5335287	G16	0.45035	2.71151	hmp19_var1	M10	Skin swabs	0
1562108	E08	5335287	I16	1.85224	2.11379	hmp19_var1	M11A	Skin swabs	0.5
1562108	F08	5335287	K16	3.27035	0.74132	hmp19_var1	M11B	Skin swabs	1
1562108	G08	5335287	M16	1.49319	2.41451	hmp19_var1	M12A	Skin swabs	0
1562108	H08	5335287	O16	1.72789	2.27149	hmp19_var1	M12B	Skin swabs	0.5
1562108	A09	5335287	A17	1.85983	2.34661	hmp19_var1	F13	Skin swabs	0.5
1562108	B09	5335287	C17	1.75875	1.975	hmp19_var1	M13	Skin swabs	0.5
1562108	C09	5335287	E17	2.04122	2.06024	hmp19_var1	F14	Skin swabs	0.5
1562108	D09	5335287	G17	1.73392	2.09968	hmp19_var1	M14	Skin swabs	0.5
1562108	E09	5335287	I17	2.84741	0.61252	hmp19_var1	F15	Skin swabs	1
1562108	F09	5335287	K17	3.28176	0.74464	hmp19_var1	M15	Skin swabs	1
1562108	G09	5335287	M17	0.37255	2.84631	hmp19_var1	F16	Skin swabs	0
1562108	H09	5335287	O17	0.41466	2.82168	hmp19_var1	M16	Skin swabs	0
1562108	A09	5335287	A18	1.91957	1.86136	hmp19_var1	F13	Skin swabs	0.5
1562108	B09	5335287	C18	1.93284	2.32429	hmp19_var1	M13	Skin swabs	0.5
1562108	C09	5335287	E18	1.72238	1.95668	hmp19_var1	F14	Skin swabs	0.5
1562108	D09	5335287	G18	2.02143	2.10671	hmp19_var1	M14	Skin swabs	0.5
1562108	E09	5335287	I18	2.81692	0.71315	hmp19_var1	F15	Skin swabs	1
1562108	F09	5335287	K18	2.83313	0.69494	hmp19_var1	M15	Skin swabs	1
1562108	G09	5335287	M18	0.62238	0.7686	hmp19_var1	F16	Skin swabs	0
1562108	H09	5335287	O18	0.3855	3.08578	hmp19_var1	M16	Skin swabs	0
1562108	A10	5335287	A19	2.77523	0.59862	hmp19_var1	M17A	Skin swabs	1
1562108	B10	5335287	C19	1.67563	1.86616	hmp19_var1	M17B	Skin swabs	0.5
1562108	C10	5335287	E19	0.4782	2.4242	hmp19_var1	M18A	Skin swabs	0
1562108	D10	5335287	G19	1.90811	2.13464	hmp19_var1	M18B	Skin swabs	0.5
1562108	E10	5335287	I19	0.65	0.84318	hmp19_var1	Neg	Control	Neg
1562108	F10	5335287	K19	0.55867	0.81086	hmp19_var1	Neg	Control	Neg
1562108	G10	5335287	M19	0.56735	0.77291	hmp19_var1	Neg	Control	Neg
1562108	H10	5335287	O19	0.52344	0.62038	hmp19_var1	Neg	Control	Neg
1562108	A10	5335287	A20	3.01946	0.72185	hmp19_var1	M17A	Skin swabs	1
1562108	B10	5335287	C20	2.45753	0.80555	hmp19_var1	M17B	Skin swabs	0.5
1562108	C10	5335287	E20	0.64194	2.09487	hmp19_var1	M18A	Skin swabs	0
1562108	D10	5335287	G20	1.4672	1.74346	hmp19_var1	M18B	Skin swabs	0.5
1562108	E10	5335287	I20	0.64417	0.68377	hmp19_var1	Neg	Control	Neg
1562108	F10	5335287	K20	0.62173	0.90324	hmp19_var1	Neg	Control	Neg
1562108	G10	5335287	M20	0.59854	1.06055	hmp19_var1	Neg	Control	Neg
1562108	H10	5335287	O20	0.48777	0.8431	hmp19_var1	Neg	Control	Neg
1562108	A11	5335287	A21	0.58095	0.76052	hmp19_var1	NTC	Control	Neg
1562108	B11	5335287	C21	0.62256	0.73299	hmp19_var1	NTC	Control	Neg
1562108	C11	5335287	E21	0.72365	0.89206	hmp19_var1	NTC	Control	Neg
1562108	D11	5335287	G21	0.62069	0.84875	hmp19_var1	NTC	Control	Neg
1562108	A11	5335287	A22	0.53528	0.87733	hmp19_var1	NTC	Control	Neg
1562108	B11	5335287	C22	0.67991	0.72185	hmp19_var1	NTC	Control	Neg
1562108	C11	5335287	E22	0.96944	0.90076	hmp19_var1	NTC	Control	Neg
1562108	D11	5335287	G22	0.55153	0.88498	hmp19_var1	NTC	Control	Neg
1562108	A01	5335287	B01	1.81538	1.67994	opa_var1	F1	Skin swabs	0.5
1562108	B01	5335287	D01	0.37978	2.99357	opa_var1	M1	Skin swabs	0.5
1562108	C01	5335287	F01	0.34224	2.77502	opa_var1	F2	Skin swabs	0.5
1562108	D01	5335287	H01	1.38822	2.21949	opa_var1	M2	Skin swabs	0.5
1562108	E01	5335287	J01	0.46753	0.8325	opa_var1	F3	Skin swabs	1
1562108	F01	5335287	L01	3.25083	0.62234	opa_var1	M3	Skin swabs	1
1562108	G01	5335287	N01	0.33985	3.02289	opa_var1	F4	Skin swabs	0
1562108	H01	5335287	P01	0.38272	2.92368	opa_var1	M4	Skin swabs	0
1562108	A01	5335287	B02	1.62745	1.6652	opa_var1	F1	Skin swabs	0.5
1562108	B01	5335287	D02	1.13259	2.19939	opa_var1	M1	Skin swabs	0.5
1562108	C01	5335287	F02	0.49091	2.9268	opa_var1	F2	Skin swabs	0.5
1562108	D01	5335287	H02	2.08555	1.37282	opa_var1	M2	Skin swabs	0.5
1562108	E01	5335287	J02	0.56	0.94509	opa_var1	F3	Skin swabs	1
1562108	F01	5335287	L02	2.83937	0.58004	opa_var1	M3	Skin swabs	1
1562108	G01	5335287	N02	0.42008	3.08911	opa_var1	F4	Skin swabs	0
1562108	H01	5335287	P02	0.39329	2.99902	opa_var1	M4	Skin swabs	0
1562108	A02	5335287	B03	1.66014	2.00432	opa_var1	M5A	Skin swabs	0.5
1562108	B02	5335287	D03	2.72954	0.87807	opa_var1	M5B	Skin swabs	1
1562108	C02	5335287	F03	0.45407	2.77762	opa_var1	M6A	Skin swabs	0
1562108	D02	5335287	H03	1.79291	1.58878	opa_var1	M6B	Skin swabs	0.5
1562108	E02	5335287	J03	1.52573	2.14541	opa_var1	F7	Skin swabs	0.5
1562108	F02	5335287	L03	1.78468	1.97514	opa_var1	M7	Skin swabs	0.5
1562108	G02	5335287	N03	2.17966	1.59974	opa_var1	F8	Skin swabs	0.5
1562108	H02	5335287	P03	0.76127	2.9666	opa_var1	M8	Skin swabs	0.5
1562108	A02	5335287	B04	1.6133	1.99716	opa_var1	M5A	Skin swabs	0.5
1562108	B02	5335287	D04	2.74552	0.62509	opa_var1	M5B	Skin swabs	1
1562108	C02	5335287	F04	0.36605	2.74391	opa_var1	M6A	Skin swabs	0
1562108	D02	5335287	H04	1.93429	1.43416	opa_var1	M6B	Skin swabs	0.5
1562108	E02	5335287	J04	1.40102	1.97059	opa_var1	F7	Skin swabs	0.5
1562108	F02	5335287	L04	1.62011	1.96166	opa_var1	M7	Skin swabs	0.5
1562108	G02	5335287	N04	1.92727	1.56186	opa_var1	F8	Skin swabs	0.5
1562108	H02	5335287	P04	2.72523	0.69545	opa_var1	M8	Skin swabs	0.5
1562108	A03	5335287	B05	2.91742	0.68073	opa_var1	F9	Skin swabs	1
1562108	B03	5335287	D05	3.12484	0.59897	opa_var1	M9	Skin swabs	1
1562108	C03	5335287	F05	0.41064	3.50329	opa_var1	F10	Skin swabs	0
1562108	D03	5335287	H05	0.40195	3.12479	opa_var1	M10	Skin swabs	0
1562108	E03	5335287	J05	1.69841	1.75036	opa_var1	M11A	Skin swabs	0.5
1562108	F03	5335287	L05	3.1142	0.67985	opa_var1	M11B	Skin swabs	1
1562108	G03	5335287	N05	1.72057	1.53052	opa_var1	M12A	Skin swabs	0
1562108	H03	5335287	P05	1.88993	1.80403	opa_var1	M12B	Skin swabs	0.5
1562108	A03	5335287	B06	2.76693	0.6461	opa_var1	F9	Skin swabs	1
1562108	B03	5335287	D06	2.69301	0.66969	opa_var1	M9	Skin swabs	1
1562108	C03	5335287	F06	0.31291	2.9256	opa_var1	F10	Skin swabs	0
1562108	D03	5335287	H06	0.3573	2.74954	opa_var1	M10	Skin swabs	0
1562108	E03	5335287	J06	2.11967	1.49093	opa_var1	M11A	Skin swabs	0.5
1562108	F03	5335287	L06	2.95387	0.77885	opa_var1	M11B	Skin swabs	1
1562108	G03	5335287	N06	1.64823	2.00903	opa_var1	M12A	Skin swabs	0
1562108	H03	5335287	P06	1.47099	2.10784	opa_var1	M12B	Skin swabs	0.5
1562108	A04	5335287	B07	2.019	1.55739	opa_var1	F13	Skin swabs	0.5
1562108	B04	5335287	D07	1.95521	1.66245	opa_var1	M13	Skin swabs	0.5
1562108	C04	5335287	F07	1.5805	1.3824	opa_var1	F14	Skin swabs	0.5
1562108	D04	5335287	H07	1.921	1.72688	opa_var1	M14	Skin swabs	0.5
1562108	E04	5335287	J07	2.92159	0.58482	opa_var1	F15	Skin swabs	1
1562108	F04	5335287	L07	3.181	0.74098	opa_var1	M15	Skin swabs	1
1562108	G04	5335287	N07	0.41558	2.87131	opa_var1	F16	Skin swabs	0
1562108	H04	5335287	P07	0.45365	3.3787	opa_var1	M16	Skin swabs	0
1562108	A04	5335287	B08	2.40373	1.10446	opa_var1	F13	Skin swabs	0.5
1562108	B04	5335287	D08	1.82663	1.52867	opa_var1	M13	Skin swabs	0.5
1562108	C04	5335287	F08	1.80562	1.70734	opa_var1	F14	Skin swabs	0.5
1562108	D04	5335287	H08	1.76736	1.57693	opa_var1	M14	Skin swabs	0.5
1562108	E04	5335287	J08	3.29032	0.69716	opa_var1	F15	Skin swabs	1
1562108	F04	5335287	L08	2.56082	0.55457	opa_var1	M15	Skin swabs	1
1562108	G04	5335287	N08	0.48666	3.18653	opa_var1	F16	Skin swabs	0
1562108	H04	5335287	P08	0.39888	3.0143	opa_var1	M16	Skin swabs	0
1562108	A05	5335287	B09	3.00129	0.54886	opa_var1	M17A	Skin swabs	1
1562108	B05	5335287	D09	1.82127	1.71113	opa_var1	M17B	Skin swabs	0.5
1562108	C05	5335287	F09	0.34529	2.73879	opa_var1	M18A	Skin swabs	0
1562108	D05	5335287	H09	1.89281	1.841	opa_var1	M18B	Skin swabs	0.5
1562108	E05	5335287	J09	0.45994	0.72902	opa_var1	Neg	Control	Neg
1562108	F05	5335287	L09	0.50804	1.40719	opa_var1	Neg	Control	Neg
1562108	G05	5335287	N09	0.49477	1.39405	opa_var1	Neg	Control	Neg
1562108	H05	5335287	P09	0.56846	1.63504	opa_var1	Neg	Control	Neg
1562108	A05	5335287	B10	2.55782	0.5033	opa_var1	M17A	Skin swabs	1
1562108	B05	5335287	D10	0.90733	1.61301	opa_var1	M17B	Skin swabs	0.5
1562108	C05	5335287	F10	0.3907	2.99086	opa_var1	M18A	Skin swabs	0
1562108	D05	5335287	H10	2.06572	1.89726	opa_var1	M18B	Skin swabs	0.5
1562108	E05	5335287	J10	0.61742	0.94198	opa_var1	Neg	Control	Neg
1562108	F05	5335287	L10	0.47969	1.24702	opa_var1	Neg	Control	Neg
1562108	G05	5335287	N10	0.45649	1.25243	opa_var1	Neg	Control	Neg
1562108	H05	5335287	P10	0.47788	0.96688	opa_var1	Neg	Control	Neg
1562108	A06	5335287	B11	1.71566	2.0103	opa_var1	F1	Skin swabs	0.5
1562108	B06	5335287	D11	1.34653	1.92833	opa_var1	M1	Skin swabs	0.5
1562108	C06	5335287	F11	0.49822	0.84083	opa_var1	F2	Skin swabs	0.5
1562108	D06	5335287	H11	1.68094	2.02813	opa_var1	M2	Skin swabs	0.5
1562108	E06	5335287	J11	0.58297	0.89023	opa_var1	F3	Skin swabs	1
1562108	F06	5335287	L11	2.86453	0.58934	opa_var1	M3	Skin swabs	1
1562108	G06	5335287	N11	0.42324	2.99334	opa_var1	F4	Skin swabs	0
1562108	H06	5335287	P11	0.45297	3.27194	opa_var1	M4	Skin swabs	0
1562108	A06	5335287	B12	1.82058	1.89518	opa_var1	F1	Skin swabs	0.5
1562108	B06	5335287	D12	1.78065	1.78651	opa_var1	M1	Skin swabs	0.5
1562108	C06	5335287	F12	1.48618	1.54203	opa_var1	F2	Skin swabs	0.5
1562108	D06	5335287	H12	1.14531	2.12309	opa_var1	M2	Skin swabs	0.5
1562108	E06	5335287	J12	2.36875	0.55841	opa_var1	F3	Skin swabs	1
1562108	F06	5335287	L12	2.89804	0.70256	opa_var1	M3	Skin swabs	1
1562108	G06	5335287	N12	0.43857	2.72631	opa_var1	F4	Skin swabs	0
1562108	H06	5335287	P12	0.39178	3.38276	opa_var1	M4	Skin swabs	0
1562108	A07	5335287	B13	1.67043	1.93618	opa_var1	M5A	Skin swabs	0.5
1562108	B07	5335287	D13	2.80546	0.73428	opa_var1	M5B	Skin swabs	1
1562108	C07	5335287	F13	0.57784	2.70645	opa_var1	M6A	Skin swabs	0
1562108	D07	5335287	H13	1.53775	1.71386	opa_var1	M6B	Skin swabs	0.5
1562108	E07	5335287	J13	1.85278	1.93434	opa_var1	F7	Skin swabs	0.5
1562108	F07	5335287	L13	1.48642	2.56733	opa_var1	M7	Skin swabs	0.5
1562108	G07	5335287	N13	1.83756	1.63594	opa_var1	F8	Skin swabs	0.5
1562108	H07	5335287	P13	2.46237	0.99335	opa_var1	M8	Skin swabs	0.5
1562108	A07	5335287	B14	1.72553	1.90058	opa_var1	M5A	Skin swabs	0.5
1562108	B07	5335287	D14	2.65953	0.58122	opa_var1	M5B	Skin swabs	1
1562108	C07	5335287	F14	0.45443	2.85984	opa_var1	M6A	Skin swabs	0
1562108	D07	5335287	H14	2.05392	1.39416	opa_var1	M6B	Skin swabs	0.5
1562108	E07	5335287	J14	1.60596	1.54014	opa_var1	F7	Skin swabs	0.5
1562108	F07	5335287	L14	1.56011	1.67455	opa_var1	M7	Skin swabs	0.5
1562108	G07	5335287	N14	2.10201	1.53305	opa_var1	F8	Skin swabs	0.5
1562108	H07	5335287	P14	0.38821	2.7828	opa_var1	M8	Skin swabs	0.5
1562108	A08	5335287	B15	3.18849	0.72596	opa_var1	F9	Skin swabs	1
1562108	B08	5335287	D15	2.95662	0.54286	opa_var1	M9	Skin swabs	1
1562108	C08	5335287	F15	0.34419	2.84313	opa_var1	F10	Skin swabs	0
1562108	D08	5335287	H15	0.65355	2.53656	opa_var1	M10	Skin swabs	0
1562108	E08	5335287	J15	2.04968	1.71558	opa_var1	M11A	Skin swabs	0.5
1562108	F08	5335287	L15	2.91282	0.66648	opa_var1	M11B	Skin swabs	1
1562108	G08	5335287	N15	1.29616	2.23948	opa_var1	M12A	Skin swabs	0
1562108	H08	5335287	P15	1.31503	2.73305	opa_var1	M12B	Skin swabs	0.5
1562108	A08	5335287	B16	3.10945	0.61824	opa_var1	F9	Skin swabs	1
1562108	B08	5335287	D16	3.14604	0.72514	opa_var1	M9	Skin swabs	1
1562108	C08	5335287	F16	0.44311	2.45672	opa_var1	F10	Skin swabs	0
1562108	D08	5335287	H16	0.35282	3.03748	opa_var1	M10	Skin swabs	0
1562108	E08	5335287	J16	1.7234	1.31528	opa_var1	M11A	Skin swabs	0.5
1562108	F08	5335287	L16	2.63122	0.61275	opa_var1	M11B	Skin swabs	1
1562108	G08	5335287	N16	1.43124	1.90193	opa_var1	M12A	Skin swabs	0
1562108	H08	5335287	P16	2.01243	1.7107	opa_var1	M12B	Skin swabs	0.5
1562108	A09	5335287	B17	2.00409	1.61209	opa_var1	F13	Skin swabs	0.5
1562108	B09	5335287	D17	1.94413	1.46432	opa_var1	M13	Skin swabs	0.5
1562108	C09	5335287	F17	1.67317	1.82106	opa_var1	F14	Skin swabs	0.5
1562108	D09	5335287	H17	1.68323	1.77089	opa_var1	M14	Skin swabs	0.5
1562108	E09	5335287	J17	2.46828	0.67113	opa_var1	F15	Skin swabs	1
1562108	F09	5335287	L17	2.76438	0.68568	opa_var1	M15	Skin swabs	1
1562108	G09	5335287	N17	0.46154	2.83716	opa_var1	F16	Skin swabs	0
1562108	H09	5335287	P17	0.47951	2.8775	opa_var1	M16	Skin swabs	0
1562108	A09	5335287	B18	2.01985	1.0732	opa_var1	F13	Skin swabs	0.5
1562108	B09	5335287	D18	1.84862	1.55101	opa_var1	M13	Skin swabs	0.5
1562108	C09	5335287	F18	1.54726	1.76178	opa_var1	F14	Skin swabs	0.5
1562108	D09	5335287	H18	1.66419	1.5976	opa_var1	M14	Skin swabs	0.5
1562108	E09	5335287	J18	2.94042	0.77617	opa_var1	F15	Skin swabs	1
1562108	F09	5335287	L18	2.63102	0.73051	opa_var1	M15	Skin swabs	1
1562108	G09	5335287	N18	0.51053	3.04131	opa_var1	F16	Skin swabs	0
1562108	H09	5335287	P18	0.45161	2.89056	opa_var1	M16	Skin swabs	0
1562108	A10	5335287	B19	2.72788	0.73458	opa_var1	M17A	Skin swabs	1
1562108	B10	5335287	D19	0.54085	2.89691	opa_var1	M17B	Skin swabs	0.5
1562108	C10	5335287	F19	0.44613	2.2839	opa_var1	M18A	Skin swabs	0
1562108	D10	5335287	H19	1.84583	1.65928	opa_var1	M18B	Skin swabs	0.5
1562108	E10	5335287	J19	0.66434	0.9093	opa_var1	Neg	Control	Neg
1562108	F10	5335287	L19	0.67834	0.97772	opa_var1	Neg	Control	Neg
1562108	G10	5335287	N19	0.56064	1.26116	opa_var1	Neg	Control	Neg
1562108	H10	5335287	P19	0.5619	1.35082	opa_var1	Neg	Control	Neg
1562108	A10	5335287	B20	2.88493	0.63225	opa_var1	M17A	Skin swabs	1
1562108	B10	5335287	D20	1.30364	1.4124	opa_var1	M17B	Skin swabs	0.5
1562108	C10	5335287	F20	0.48494	2.67579	opa_var1	M18A	Skin swabs	0
1562108	D10	5335287	H20	1.57778	1.40175	opa_var1	M18B	Skin swabs	0.5
1562108	E10	5335287	J20	0.65462	0.88025	opa_var1	Neg	Control	Neg
1562108	F10	5335287	L20	0.63969	0.92258	opa_var1	Neg	Control	Neg
1562108	G10	5335287	N20	0.7066	1.28051	opa_var1	Neg	Control	Neg
1562108	H10	5335287	P20	0.57529	1.14461	opa_var1	Neg	Control	Neg
1562108	A11	5335287	B21	0.60662	1.00735	opa_var1	NTC	Control	Neg
1562108	B11	5335287	D21	0.55993	0.95472	opa_var1	NTC	Control	Neg
1562108	C11	5335287	F21	0.57705	0.93727	opa_var1	NTC	Control	Neg
1562108	D11	5335287	H21	0.60694	0.97758	opa_var1	NTC	Control	Neg
1562108	A11	5335287	B22	0.67196	1.07824	opa_var1	NTC	Control	Neg
1562108	B11	5335287	D22	0.44912	0.69601	opa_var1	NTC	Control	Neg
1562108	C11	5335287	F22	0.60515	0.80336	opa_var1	NTC	Control	Neg
1562108	D11	5335287	H22	0.50413	0.98723	opa_var1	NTC	Control	Neg
1562108	A01	5335288	A01	1.12483	1.33667	supt6h_var1	F1	Skin swabs	0.5
1562108	B01	5335288	C01	0.91823	1.30526	supt6h_var1	M1	Skin swabs	0.5
1562108	C01	5335288	E01	0.37654	0.62318	supt6h_var1	F2	Skin swabs	0.5
1562108	D01	5335288	G01	1.06832	0.89791	supt6h_var1	M2	Skin swabs	0.5
1562108	E01	5335288	I01	1.9546	0.62324	supt6h_var1	F3	Skin swabs	1
1562108	F01	5335288	K01	2.78589	0.59946	supt6h_var1	M3	Skin swabs	1
1562108	G01	5335288	M01	0.38305	1.97774	supt6h_var1	F4	Skin swabs	0
1562108	H01	5335288	O01	0.36965	2.80686	supt6h_var1	M4	Skin swabs	0
1562108	A01	5335288	A02	0.86974	1.79203	supt6h_var1	F1	Skin swabs	0.5
1562108	B01	5335288	C02	0.87744	1.28138	supt6h_var1	M1	Skin swabs	0.5
1562108	C01	5335288	E02	0.37978	2.27285	supt6h_var1	F2	Skin swabs	0.5
1562108	D01	5335288	G02	1.03056	1.32159	supt6h_var1	M2	Skin swabs	0.5
1562108	E01	5335288	I02	0.472	0.68829	supt6h_var1	F3	Skin swabs	1
1562108	F01	5335288	K02	2.99023	0.59629	supt6h_var1	M3	Skin swabs	1
1562108	G01	5335288	M02	0.44299	0.70926	supt6h_var1	F4	Skin swabs	0
1562108	H01	5335288	O02	0.24154	2.19579	supt6h_var1	M4	Skin swabs	0
1562108	A02	5335288	A03	1.08096	1.68964	supt6h_var1	M5A	Skin swabs	0.5
1562108	B02	5335288	C03	2.91157	0.51945	supt6h_var1	M5B	Skin swabs	1
1562108	C02	5335288	E03	0.28129	2.7575	supt6h_var1	M6A	Skin swabs	0
1562108	D02	5335288	G03	0.57961	2.12608	supt6h_var1	M6B	Skin swabs	0.5
1562108	E02	5335288	I03	1.31746	1.41356	supt6h_var1	F7	Skin swabs	0.5
1562108	F02	5335288	K03	0.77504	1.95415	supt6h_var1	M7	Skin swabs	0.5
1562108	G02	5335288	M03	0.96248	1.66024	supt6h_var1	F8	Skin swabs	0.5
1562108	H02	5335288	O03	0.43358	0.55837	supt6h_var1	M8	Skin swabs	0.5
1562108	A02	5335288	A04	1.28145	1.54369	supt6h_var1	M5A	Skin swabs	0.5
1562108	B02	5335288	C04	2.02249	0.78571	supt6h_var1	M5B	Skin swabs	1
1562108	C02	5335288	E04	0.33773	2.52603	supt6h_var1	M6A	Skin swabs	0
1562108	D02	5335288	G04	0.96821	1.63648	supt6h_var1	M6B	Skin swabs	0.5
1562108	E02	5335288	I04	1.08779	1.3771	supt6h_var1	F7	Skin swabs	0.5
1562108	F02	5335288	K04	0.77681	1.62358	supt6h_var1	M7	Skin swabs	0.5
1562108	G02	5335288	M04	1.25793	1.62051	supt6h_var1	F8	Skin swabs	0.5
1562108	H02	5335288	O04	1.31119	1.14129	supt6h_var1	M8	Skin swabs	0.5
1562108	A03	5335288	A05	2.63876	0.53045	supt6h_var1	F9	Skin swabs	1
1562108	B03	5335288	C05	3.33418	0.66756	supt6h_var1	M9	Skin swabs	1
1562108	C03	5335288	E05	0.33036	2.80288	supt6h_var1	F10	Skin swabs	0
1562108	D03	5335288	G05	0.31796	2.8376	supt6h_var1	M10	Skin swabs	0
1562108	E03	5335288	I05	1.49918	1.45588	supt6h_var1	M11A	Skin swabs	0.5
1562108	F03	5335288	K05	3.02147	0.61007	supt6h_var1	M11B	Skin swabs	1
1562108	G03	5335288	M05	1.07692	1.59133	supt6h_var1	M12A	Skin swabs	0
1562108	H03	5335288	O05	0.98413	1.59452	supt6h_var1	M12B	Skin swabs	0.5
1562108	A03	5335288	A06	2.82911	0.53395	supt6h_var1	F9	Skin swabs	1
1562108	B03	5335288	C06	2.98015	0.56259	supt6h_var1	M9	Skin swabs	1
1562108	C03	5335288	E06	0.32848	2.6059	supt6h_var1	F10	Skin swabs	0
1562108	D03	5335288	G06	0.32606	2.75983	supt6h_var1	M10	Skin swabs	0
1562108	E03	5335288	I06	1.27086	1.44795	supt6h_var1	M11A	Skin swabs	0.5
1562108	F03	5335288	K06	3.06326	0.51958	supt6h_var1	M11B	Skin swabs	1
1562108	G03	5335288	M06	0.95966	1.91612	supt6h_var1	M12A	Skin swabs	0
1562108	H03	5335288	O06	1.28411	1.60289	supt6h_var1	M12B	Skin swabs	0.5
1562108	A04	5335288	A07	0.4431	2.56063	supt6h_var1	F13	Skin swabs	0.5
1562108	B04	5335288	C07	1.36848	1.65499	supt6h_var1	M13	Skin swabs	0.5
1562108	C04	5335288	E07	1.31355	1.91284	supt6h_var1	F14	Skin swabs	0.5
1562108	D04	5335288	G07	1.38037	1.44261	supt6h_var1	M14	Skin swabs	0.5
1562108	E04	5335288	I07	1.80893	0.57377	supt6h_var1	F15	Skin swabs	1
1562108	F04	5335288	K07	2.67258	0.56877	supt6h_var1	M15	Skin swabs	1
1562108	G04	5335288	M07	0.33976	2.38751	supt6h_var1	F16	Skin swabs	0
1562108	H04	5335288	O07	0.38754	3.36599	supt6h_var1	M16	Skin swabs	0
1562108	A04	5335288	A08	1.75417	1.04053	supt6h_var1	F13	Skin swabs	0.5
1562108	B04	5335288	C08	1.37806	1.70436	supt6h_var1	M13	Skin swabs	0.5
1562108	C04	5335288	E08	1.42896	1.69796	supt6h_var1	F14	Skin swabs	0.5
1562108	D04	5335288	G08	1.22052	1.61074	supt6h_var1	M14	Skin swabs	0.5
1562108	E04	5335288	I08	2.0794	0.55786	supt6h_var1	F15	Skin swabs	1
1562108	F04	5335288	K08	2.9267	0.60697	supt6h_var1	M15	Skin swabs	1
1562108	G04	5335288	M08	0.33663	2.27208	supt6h_var1	F16	Skin swabs	0
1562108	H04	5335288	O08	0.30556	3.22368	supt6h_var1	M16	Skin swabs	0
1562108	A05	5335288	A09	2.69198	0.51249	supt6h_var1	M17A	Skin swabs	1
1562108	B05	5335288	C09	1.0793	1.40555	supt6h_var1	M17B	Skin swabs	0.5
1562108	C05	5335288	E09	0.33534	2.4665	supt6h_var1	M18A	Skin swabs	0
1562108	D05	5335288	G09	1.45254	1.60787	supt6h_var1	M18B	Skin swabs	0.5
1562108	E05	5335288	I09	0.40248	0.65381	supt6h_var1	Neg	Control	Neg
1562108	F05	5335288	K09	0.42997	0.60749	supt6h_var1	Neg	Control	Neg
1562108	G05	5335288	M09	0.44762	0.6755	supt6h_var1	Neg	Control	Neg
1562108	H05	5335288	O09	0.41288	0.7958	supt6h_var1	Neg	Control	Neg
1562108	A05	5335288	A10	2.91869	0.60724	supt6h_var1	M17A	Skin swabs	1
1562108	B05	5335288	C10	1.73565	0.73941	supt6h_var1	M17B	Skin swabs	0.5
1562108	C05	5335288	E10	0.3394	2.73247	supt6h_var1	M18A	Skin swabs	0
1562108	D05	5335288	G10	1.12687	1.65188	supt6h_var1	M18B	Skin swabs	0.5
1562108	E05	5335288	I10	0.50392	0.8287	supt6h_var1	Neg	Control	Neg
1562108	F05	5335288	K10	0.44895	0.69338	supt6h_var1	Neg	Control	Neg
1562108	G05	5335288	M10	0.40426	0.77353	supt6h_var1	Neg	Control	Neg
1562108	H05	5335288	O10	0.44346	0.65226	supt6h_var1	Neg	Control	Neg
1562108	A06	5335288	A11	1.30949	1.56283	supt6h_var1	F1	Skin swabs	0.5
1562108	B06	5335288	C11	1.28737	1.2541	supt6h_var1	M1	Skin swabs	0.5
1562108	C06	5335288	E11	0.35043	2.40648	supt6h_var1	F2	Skin swabs	0.5
1562108	D06	5335288	G11	1.0404	1.17237	supt6h_var1	M2	Skin swabs	0.5
1562108	E06	5335288	I11	0.46416	0.65917	supt6h_var1	F3	Skin swabs	1
1562108	F06	5335288	K11	2.86143	0.56097	supt6h_var1	M3	Skin swabs	1
1562108	G06	5335288	M11	0.37353	2.1631	supt6h_var1	F4	Skin swabs	0
1562108	H06	5335288	O11	0.3717	2.91489	supt6h_var1	M4	Skin swabs	0
1562108	A06	5335288	A12	1.48315	1.34582	supt6h_var1	F1	Skin swabs	0.5
1562108	B06	5335288	C12	2.63195	0.58322	supt6h_var1	M1	Skin swabs	0.5
1562108	C06	5335288	E12	2.42857	0.6731	supt6h_var1	F2	Skin swabs	0.5
1562108	D06	5335288	G12	2.43788	0.59743	supt6h_var1	M2	Skin swabs	0.5
1562108	E06	5335288	I12	1.87699	0.56743	supt6h_var1	F3	Skin swabs	1
1562108	F06	5335288	K12	2.64187	0.56429	supt6h_var1	M3	Skin swabs	1
1562108	G06	5335288	M12	0.60822	1.63923	supt6h_var1	F4	Skin swabs	0
1562108	H06	5335288	O12	0.34747	2.80289	supt6h_var1	M4	Skin swabs	0
1562108	A07	5335288	A13	1.3729	1.78646	supt6h_var1	M5A	Skin swabs	0.5
1562108	B07	5335288	C13	2.88662	0.64121	supt6h_var1	M5B	Skin swabs	1
1562108	C07	5335288	E13	0.34499	2.62598	supt6h_var1	M6A	Skin swabs	0
1562108	D07	5335288	G13	1.17097	1.34988	supt6h_var1	M6B	Skin swabs	0.5
1562108	E07	5335288	I13	1.02273	1.51561	supt6h_var1	F7	Skin swabs	0.5
1562108	F07	5335288	K13	0.99522	1.67029	supt6h_var1	M7	Skin swabs	0.5
1562108	G07	5335288	M13	1.32457	1.63616	supt6h_var1	F8	Skin swabs	0.5
1562108	H07	5335288	O13	2.31734	0.63312	supt6h_var1	M8	Skin swabs	0.5
1562108	A07	5335288	A14	1.40436	1.65539	supt6h_var1	M5A	Skin swabs	0.5
1562108	B07	5335288	C14	2.28571	0.72716	supt6h_var1	M5B	Skin swabs	1
1562108	C07	5335288	E14	0.42444	2.53566	supt6h_var1	M6A	Skin swabs	0
1562108	D07	5335288	G14	0.85952	1.75043	supt6h_var1	M6B	Skin swabs	0.5
1562108	E07	5335288	I14	1.25694	1.46233	supt6h_var1	F7	Skin swabs	0.5
1562108	F07	5335288	K14	1.0831	1.51844	supt6h_var1	M7	Skin swabs	0.5
1562108	G07	5335288	M14	1.22045	1.63805	supt6h_var1	F8	Skin swabs	0.5
1562108	H07	5335288	O14	0.3925	2.59058	supt6h_var1	M8	Skin swabs	0.5
1562108	A08	5335288	A15	2.52448	0.53111	supt6h_var1	F9	Skin swabs	1
1562108	B08	5335288	C15	3.12529	0.67221	supt6h_var1	M9	Skin swabs	1
1562108	C08	5335288	E15	0.40544	2.66882	supt6h_var1	F10	Skin swabs	0
1562108	D08	5335288	G15	0.32752	2.75354	supt6h_var1	M10	Skin swabs	0
1562108	E08	5335288	I15	1.32331	1.64912	supt6h_var1	M11A	Skin swabs	0.5
1562108	F08	5335288	K15	3.03088	0.62755	supt6h_var1	M11B	Skin swabs	1
1562108	G08	5335288	M15	0.96461	2.06958	supt6h_var1	M12A	Skin swabs	0
1562108	H08	5335288	O15	1.14028	1.67412	supt6h_var1	M12B	Skin swabs	0.5
1562108	A08	5335288	A16	2.56257	0.63102	supt6h_var1	F9	Skin swabs	1
1562108	B08	5335288	C16	2.96078	0.5554	supt6h_var1	M9	Skin swabs	1
1562108	C08	5335288	E16	0.39318	2.69126	supt6h_var1	F10	Skin swabs	0
1562108	D08	5335288	G16	0.33822	2.88256	supt6h_var1	M10	Skin swabs	0
1562108	E08	5335288	I16	1.39831	1.33656	supt6h_var1	M11A	Skin swabs	0.5
1562108	F08	5335288	K16	2.97614	0.60785	supt6h_var1	M11B	Skin swabs	1
1562108	G08	5335288	M16	1.11017	1.93297	supt6h_var1	M12A	Skin swabs	0
1562108	H08	5335288	O16	1.18054	1.40612	supt6h_var1	M12B	Skin swabs	0.5
1562108	A09	5335288	A17	1.36693	1.45971	supt6h_var1	F13	Skin swabs	0.5
1562108	B09	5335288	C17	1.45391	1.86783	supt6h_var1	M13	Skin swabs	0.5
1562108	C09	5335288	E17	1.43432	1.81063	supt6h_var1	F14	Skin swabs	0.5
1562108	D09	5335288	G17	1.41195	1.81348	supt6h_var1	M14	Skin swabs	0.5
1562108	E09	5335288	I17	2.93668	0.74754	supt6h_var1	F15	Skin swabs	1
1562108	F09	5335288	K17	2.72376	0.58885	supt6h_var1	M15	Skin swabs	1
1562108	G09	5335288	M17	0.36186	1.994	supt6h_var1	F16	Skin swabs	0
1562108	H09	5335288	O17	0.40868	3.15746	supt6h_var1	M16	Skin swabs	0
1562108	A09	5335288	A18	1.59951	1.06349	supt6h_var1	F13	Skin swabs	0.5
1562108	B09	5335288	C18	1.40868	1.77262	supt6h_var1	M13	Skin swabs	0.5
1562108	C09	5335288	E18	1.51667	1.61469	supt6h_var1	F14	Skin swabs	0.5
1562108	D09	5335288	G18	1.27037	1.61533	supt6h_var1	M14	Skin swabs	0.5
1562108	E09	5335288	I18	2.55588	0.60441	supt6h_var1	F15	Skin swabs	1
1562108	F09	5335288	K18	2.77734	0.62103	supt6h_var1	M15	Skin swabs	1
1562108	G09	5335288	M18	0.46293	0.68486	supt6h_var1	F16	Skin swabs	0
1562108	H09	5335288	O18	0.40142	3.39897	supt6h_var1	M16	Skin swabs	0
1562108	A10	5335288	A19	2.53529	0.57187	supt6h_var1	M17A	Skin swabs	1
1562108	B10	5335288	C19	2.55055	0.52087	supt6h_var1	M17B	Skin swabs	0.5
1562108	C10	5335288	E19	0.33291	2.92876	supt6h_var1	M18A	Skin swabs	0
1562108	D10	5335288	G19	1.33374	1.73836	supt6h_var1	M18B	Skin swabs	0.5
1562108	E10	5335288	I19	0.39591	0.56624	supt6h_var1	Neg	Control	Neg
1562108	F10	5335288	K19	0.49275	0.78491	supt6h_var1	Neg	Control	Neg
1562108	G10	5335288	M19	0.50549	0.68115	supt6h_var1	Neg	Control	Neg
1562108	H10	5335288	O19	0.4501	0.7045	supt6h_var1	Neg	Control	Neg
1562108	A10	5335288	A20	2.35484	0.59238	supt6h_var1	M17A	Skin swabs	1
1562108	B10	5335288	C20	0.89041	1.85227	supt6h_var1	M17B	Skin swabs	0.5
1562108	C10	5335288	E20	0.33871	2.80352	supt6h_var1	M18A	Skin swabs	0
1562108	D10	5335288	G20	1.40274	1.47582	supt6h_var1	M18B	Skin swabs	0.5
1562108	E10	5335288	I20	0.50995	0.6842	supt6h_var1	Neg	Control	Neg
1562108	F10	5335288	K20	0.47484	0.75771	supt6h_var1	Neg	Control	Neg
1562108	G10	5335288	M20	0.44488	0.71546	supt6h_var1	Neg	Control	Neg
1562108	H10	5335288	O20	0.41812	0.62575	supt6h_var1	Neg	Control	Neg
1562108	A11	5335288	A21	0.42164	0.67809	supt6h_var1	NTC	Control	Neg
1562108	B11	5335288	C21	0.50673	0.7768	supt6h_var1	NTC	Control	Neg
1562108	C11	5335288	E21	0.41667	0.62532	supt6h_var1	NTC	Control	Neg
1562108	D11	5335288	G21	0.37925	0.72223	supt6h_var1	NTC	Control	Neg
1562108	A11	5335288	A22	0.3824	0.54444	supt6h_var1	NTC	Control	Neg
1562108	B11	5335288	C22	0.44722	0.77316	supt6h_var1	NTC	Control	Neg
1562108	C11	5335288	E22	0.40795	0.68467	supt6h_var1	NTC	Control	Neg
1562108	D11	5335288	G22	0.47	0.83127	supt6h_var1	NTC	Control	Neg
1562108	A01	5335288	B01	1.97828	1.76152	usp_var1	F1	Skin swabs	0.5
1562108	B01	5335288	D01	0.26299	2.64099	usp_var1	M1	Skin swabs	0.5
1562108	C01	5335288	F01	0.35665	3.1545	usp_var1	F2	Skin swabs	0.5
1562108	D01	5335288	H01	1.29028	2.40792	usp_var1	M2	Skin swabs	0.5
1562108	E01	5335288	J01	2.94186	0.5186	usp_var1	F3	Skin swabs	1
1562108	F01	5335288	L01	3.58612	0.55831	usp_var1	M3	Skin swabs	1
1562108	G01	5335288	N01	0.29561	3.11028	usp_var1	F4	Skin swabs	0
1562108	H01	5335288	P01	0.28849	3.30526	usp_var1	M4	Skin swabs	0
1562108	A01	5335288	B02	1.95943	1.98058	usp_var1	F1	Skin swabs	0.5
1562108	B01	5335288	D02	0.77438	2.44888	usp_var1	M1	Skin swabs	0.5
1562108	C01	5335288	F02	0.51434	0.75969	usp_var1	F2	Skin swabs	0.5
1562108	D01	5335288	H02	0.28241	3.48937	usp_var1	M2	Skin swabs	0.5
1562108	E01	5335288	J02	0.53797	0.584	usp_var1	F3	Skin swabs	1
1562108	F01	5335288	L02	3.37233	0.48983	usp_var1	M3	Skin swabs	1
1562108	G01	5335288	N02	0.43555	0.63814	usp_var1	F4	Skin swabs	0
1562108	H01	5335288	P02	0.26528	2.87075	usp_var1	M4	Skin swabs	0
1562108	A02	5335288	B03	2.18194	1.84477	usp_var1	M5A	Skin swabs	0.5
1562108	B02	5335288	D03	2.83692	0.87737	usp_var1	M5B	Skin swabs	1
1562108	C02	5335288	F03	0.35052	3.27226	usp_var1	M6A	Skin swabs	0
1562108	D02	5335288	H03	2.01205	1.70099	usp_var1	M6B	Skin swabs	0.5
1562108	E02	5335288	J03	2.09139	1.84069	usp_var1	F7	Skin swabs	0.5
1562108	F02	5335288	L03	2.12691	1.66916	usp_var1	M7	Skin swabs	0.5
1562108	G02	5335288	N03	2.38005	1.85686	usp_var1	F8	Skin swabs	0.5
1562108	H02	5335288	P03	2.41448	1.26586	usp_var1	M8	Skin swabs	0.5
1562108	A02	5335288	B04	2.0621	2.17122	usp_var1	M5A	Skin swabs	0.5
1562108	B02	5335288	D04	2.92781	0.49833	usp_var1	M5B	Skin swabs	1
1562108	C02	5335288	F04	0.3039	2.98146	usp_var1	M6A	Skin swabs	0
1562108	D02	5335288	H04	1.98137	1.86062	usp_var1	M6B	Skin swabs	0.5
1562108	E02	5335288	J04	2.33602	1.9706	usp_var1	F7	Skin swabs	0.5
1562108	F02	5335288	L04	2.26107	1.55495	usp_var1	M7	Skin swabs	0.5
1562108	G02	5335288	N04	2.28205	1.95921	usp_var1	F8	Skin swabs	0.5
1562108	H02	5335288	P04	1.56919	1.84879	usp_var1	M8	Skin swabs	0.5
1562108	A03	5335288	B05	2.96234	0.60657	usp_var1	F9	Skin swabs	1
1562108	B03	5335288	D05	3.03435	0.57911	usp_var1	M9	Skin swabs	1
1562108	C03	5335288	F05	0.29936	3.00176	usp_var1	F10	Skin swabs	0
1562108	D03	5335288	H05	0.31106	2.70559	usp_var1	M10	Skin swabs	0
1562108	E03	5335288	J05	2.14894	1.76682	usp_var1	M11A	Skin swabs	0.5
1562108	F03	5335288	L05	3.21365	0.52327	usp_var1	M11B	Skin swabs	1
1562108	G03	5335288	N05	1.05013	2.61757	usp_var1	M12A	Skin swabs	0
1562108	H03	5335288	P05	1.87671	2.18829	usp_var1	M12B	Skin swabs	0.5
1562108	A03	5335288	B06	2.97586	0.59732	usp_var1	F9	Skin swabs	1
1562108	B03	5335288	D06	2.95606	0.50799	usp_var1	M9	Skin swabs	1
1562108	C03	5335288	F06	0.30671	3.18624	usp_var1	F10	Skin swabs	0
1562108	D03	5335288	H06	0.31361	3.24723	usp_var1	M10	Skin swabs	0
1562108	E03	5335288	J06	2.12609	1.85291	usp_var1	M11A	Skin swabs	0.5
1562108	F03	5335288	L06	3.57796	0.57527	usp_var1	M11B	Skin swabs	1
1562108	G03	5335288	N06	1.50394	2.86328	usp_var1	M12A	Skin swabs	0
1562108	H03	5335288	P06	1.93205	1.54744	usp_var1	M12B	Skin swabs	0.5
1562108	A04	5335288	B07	1.46638	1.76226	usp_var1	F13	Skin swabs	0.5
1562108	B04	5335288	D07	2.10563	2.07736	usp_var1	M13	Skin swabs	0.5
1562108	C04	5335288	F07	2.13988	2.09564	usp_var1	F14	Skin swabs	0.5
1562108	D04	5335288	H07	2.15005	1.92841	usp_var1	M14	Skin swabs	0.5
1562108	E04	5335288	J07	3.22872	0.64168	usp_var1	F15	Skin swabs	1
1562108	F04	5335288	L07	3.35326	0.6544	usp_var1	M15	Skin swabs	1
1562108	G04	5335288	N07	0.31611	1.9667	usp_var1	F16	Skin swabs	0
1562108	H04	5335288	P07	0.2989	3.08853	usp_var1	M16	Skin swabs	0
1562108	A04	5335288	B08	1.20633	2.34097	usp_var1	F13	Skin swabs	0.5
1562108	B04	5335288	D08	2.02896	1.95579	usp_var1	M13	Skin swabs	0.5
1562108	C04	5335288	F08	2.32251	1.85055	usp_var1	F14	Skin swabs	0.5
1562108	D04	5335288	H08	2.18573	2.06048	usp_var1	M14	Skin swabs	0.5
1562108	E04	5335288	J08	3.05536	0.62189	usp_var1	F15	Skin swabs	1
1562108	F04	5335288	L08	3.15942	0.6222	usp_var1	M15	Skin swabs	1
1562108	G04	5335288	N08	0.28173	2.77007	usp_var1	F16	Skin swabs	0
1562108	H04	5335288	P08	0.3203	3.37441	usp_var1	M16	Skin swabs	0
1562108	A05	5335288	B09	2.85145	0.57894	usp_var1	M17A	Skin swabs	1
1562108	B05	5335288	D09	2.63528	1.09297	usp_var1	M17B	Skin swabs	0.5
1562108	C05	5335288	F09	0.29669	3.18754	usp_var1	M18A	Skin swabs	0
1562108	D05	5335288	H09	1.92019	1.77004	usp_var1	M18B	Skin swabs	0.5
1562108	E05	5335288	J09	0.3663	0.57951	usp_var1	Neg	Control	Neg
1562108	F05	5335288	L09	0.53277	0.92636	usp_var1	Neg	Control	Neg
1562108	G05	5335288	N09	0.45804	0.79053	usp_var1	Neg	Control	Neg
1562108	H05	5335288	P09	0.69735	0.65873	usp_var1	Neg	Control	Neg
1562108	A05	5335288	B10	3.10187	0.49436	usp_var1	M17A	Skin swabs	1
1562108	B05	5335288	D10	1.92446	1.46879	usp_var1	M17B	Skin swabs	0.5
1562108	C05	5335288	F10	0.28999	3.09677	usp_var1	M18A	Skin swabs	0
1562108	D05	5335288	H10	2.31573	1.9565	usp_var1	M18B	Skin swabs	0.5
1562108	E05	5335288	J10	0.50899	0.81884	usp_var1	Neg	Control	Neg
1562108	F05	5335288	L10	0.49772	1.04456	usp_var1	Neg	Control	Neg
1562108	G05	5335288	N10	0.56361	0.76358	usp_var1	Neg	Control	Neg
1562108	H05	5335288	P10	0.46697	0.87306	usp_var1	Neg	Control	Neg
1562108	A06	5335288	B11	1.92633	1.76637	usp_var1	F1	Skin swabs	0.5
1562108	B06	5335288	D11	1.62881	1.64467	usp_var1	M1	Skin swabs	0.5
1562108	C06	5335288	F11	2.87037	0.57733	usp_var1	F2	Skin swabs	0.5
1562108	D06	5335288	H11	1.87432	1.78261	usp_var1	M2	Skin swabs	0.5
1562108	E06	5335288	J11	2.6456	0.64053	usp_var1	F3	Skin swabs	1
1562108	F06	5335288	L11	3.39435	0.56087	usp_var1	M3	Skin swabs	1
1562108	G06	5335288	N11	0.46853	0.7686	usp_var1	F4	Skin swabs	0
1562108	H06	5335288	P11	0.31704	3.38972	usp_var1	M4	Skin swabs	0
1562108	A06	5335288	B12	1.75641	2.38695	usp_var1	F1	Skin swabs	0.5
1562108	B06	5335288	D12	2.3441	1.07977	usp_var1	M1	Skin swabs	0.5
1562108	C06	5335288	F12	2.07011	1.67405	usp_var1	F2	Skin swabs	0.5
1562108	D06	5335288	H12	0.85078	2.68017	usp_var1	M2	Skin swabs	0.5
1562108	E06	5335288	J12	0.51899	0.73921	usp_var1	F3	Skin swabs	1
1562108	F06	5335288	L12	3.28936	0.64332	usp_var1	M3	Skin swabs	1
1562108	G06	5335288	N12	0.51858	0.79238	usp_var1	F4	Skin swabs	0
1562108	H06	5335288	P12	0.30778	3.12532	usp_var1	M4	Skin swabs	0
1562108	A07	5335288	B13	1.92814	2.07269	usp_var1	M5A	Skin swabs	0.5
1562108	B07	5335288	D13	2.94839	0.56224	usp_var1	M5B	Skin swabs	1
1562108	C07	5335288	F13	0.31199	3.30458	usp_var1	M6A	Skin swabs	0
1562108	D07	5335288	H13	2.08301	2.02646	usp_var1	M6B	Skin swabs	0.5
1562108	E07	5335288	J13	1.9953	1.84401	usp_var1	F7	Skin swabs	0.5
1562108	F07	5335288	L13	2.06455	1.77557	usp_var1	M7	Skin swabs	0.5
1562108	G07	5335288	N13	2.21291	2.02426	usp_var1	F8	Skin swabs	0.5
1562108	H07	5335288	P13	0.30537	3.2407	usp_var1	M8	Skin swabs	0.5
1562108	A07	5335288	B14	1.93258	1.95072	usp_var1	M5A	Skin swabs	0.5
1562108	B07	5335288	D14	2.84296	0.56931	usp_var1	M5B	Skin swabs	1
1562108	C07	5335288	F14	0.30284	3.29529	usp_var1	M6A	Skin swabs	0
1562108	D07	5335288	H14	1.98396	2.26065	usp_var1	M6B	Skin swabs	0.5
1562108	E07	5335288	J14	1.9549	2.24287	usp_var1	F7	Skin swabs	0.5
1562108	F07	5335288	L14	1.87973	2.08112	usp_var1	M7	Skin swabs	0.5
1562108	G07	5335288	N14	2.2241	2.12973	usp_var1	F8	Skin swabs	0.5
1562108	H07	5335288	P14	2.40127	1.29444	usp_var1	M8	Skin swabs	0.5
1562108	A08	5335288	B15	3.49673	0.72917	usp_var1	F9	Skin swabs	1
1562108	B08	5335288	D15	3.30129	0.64361	usp_var1	M9	Skin swabs	1
1562108	C08	5335288	F15	0.31445	3.0824	usp_var1	F10	Skin swabs	0
1562108	D08	5335288	H15	0.33864	3.19081	usp_var1	M10	Skin swabs	0
1562108	E08	5335288	J15	1.72686	1.74501	usp_var1	M11A	Skin swabs	0.5
1562108	F08	5335288	L15	3.37277	0.55307	usp_var1	M11B	Skin swabs	1
1562108	G08	5335288	N15	1.26253	2.57586	usp_var1	M12A	Skin swabs	0
1562108	H08	5335288	P15	2.15565	1.74706	usp_var1	M12B	Skin swabs	0.5
1562108	A08	5335288	B16	2.99429	0.53084	usp_var1	F9	Skin swabs	1
1562108	B08	5335288	D16	3.0585	0.56052	usp_var1	M9	Skin swabs	1
1562108	C08	5335288	F16	0.29925	2.98557	usp_var1	F10	Skin swabs	0
1562108	D08	5335288	H16	0.3136	3.03276	usp_var1	M10	Skin swabs	0
1562108	E08	5335288	J16	1.98932	1.73256	usp_var1	M11A	Skin swabs	0.5
1562108	F08	5335288	L16	3.21457	0.49724	usp_var1	M11B	Skin swabs	1
1562108	G08	5335288	N16	1.24974	2.53865	usp_var1	M12A	Skin swabs	0
1562108	H08	5335288	P16	2.16311	1.75325	usp_var1	M12B	Skin swabs	0.5
1562108	A09	5335288	B17	1.88486	2.19965	usp_var1	F13	Skin swabs	0.5
1562108	B09	5335288	D17	2.27894	2.12248	usp_var1	M13	Skin swabs	0.5
1562108	C09	5335288	F17	2.12071	1.97502	usp_var1	F14	Skin swabs	0.5
1562108	D09	5335288	H17	2.10428	1.97983	usp_var1	M14	Skin swabs	0.5
1562108	E09	5335288	J17	2.7545	0.69047	usp_var1	F15	Skin swabs	1
1562108	F09	5335288	L17	3.17387	0.57698	usp_var1	M15	Skin swabs	1
1562108	G09	5335288	N17	0.42278	0.71352	usp_var1	F16	Skin swabs	0
1562108	H09	5335288	P17	0.32343	3.37214	usp_var1	M16	Skin swabs	0
1562108	A09	5335288	B18	1.95124	1.74896	usp_var1	F13	Skin swabs	0.5
1562108	B09	5335288	D18	2.01305	2.11117	usp_var1	M13	Skin swabs	0.5
1562108	C09	5335288	F18	2.21272	2.02847	usp_var1	F14	Skin swabs	0.5
1562108	D09	5335288	H18	2.06547	1.61747	usp_var1	M14	Skin swabs	0.5
1562108	E09	5335288	J18	2.99701	0.58398	usp_var1	F15	Skin swabs	1
1562108	F09	5335288	L18	2.75218	0.55548	usp_var1	M15	Skin swabs	1
1562108	G09	5335288	N18	2.85731	0.62728	usp_var1	F16	Skin swabs	0
1562108	H09	5335288	P18	0.33398	3.46044	usp_var1	M16	Skin swabs	0
1562108	A10	5335288	B19	3.18844	0.52063	usp_var1	M17A	Skin swabs	1
1562108	B10	5335288	D19	2.10677	1.51341	usp_var1	M17B	Skin swabs	0.5
1562108	C10	5335288	F19	0.3993	3.14996	usp_var1	M18A	Skin swabs	0
1562108	D10	5335288	H19	2.07768	2.25255	usp_var1	M18B	Skin swabs	0.5
1562108	E10	5335288	J19	0.48233	0.73649	usp_var1	Neg	Control	Neg
1562108	F10	5335288	L19	0.54286	0.77029	usp_var1	Neg	Control	Neg
1562108	G10	5335288	N19	0.46591	0.80992	usp_var1	Neg	Control	Neg
1562108	H10	5335288	P19	0.71403	0.81075	usp_var1	Neg	Control	Neg
1562108	A10	5335288	B20	3.30196	0.59224	usp_var1	M17A	Skin swabs	1
1562108	B10	5335288	D20	0.32513	2.81759	usp_var1	M17B	Skin swabs	0.5
1562108	C10	5335288	F20	0.31579	2.5395	usp_var1	M18A	Skin swabs	0
1562108	D10	5335288	H20	2.14385	1.99856	usp_var1	M18B	Skin swabs	0.5
1562108	E10	5335288	J20	0.44462	0.74931	usp_var1	Neg	Control	Neg
1562108	F10	5335288	L20	0.53692	0.96965	usp_var1	Neg	Control	Neg
1562108	G10	5335288	N20	0.5461	0.67021	usp_var1	Neg	Control	Neg
1562108	H10	5335288	P20	0.51613	0.64415	usp_var1	Neg	Control	Neg
1562108	A11	5335288	B21	0.50356	0.95956	usp_var1	NTC	Control	Neg
1562108	B11	5335288	D21	0.53234	0.86869	usp_var1	NTC	Control	Neg
1562108	C11	5335288	F21	0.45468	0.74114	usp_var1	NTC	Control	Neg
1562108	D11	5335288	H21	0.60777	0.84404	usp_var1	NTC	Control	Neg
1562108	A11	5335288	B22	0.42992	0.99714	usp_var1	NTC	Control	Neg
1562108	B11	5335288	D22	0.42799	0.67984	usp_var1	NTC	Control	Neg
1562108	C11	5335288	F22	0.58163	0.87365	usp_var1	NTC	Control	Neg
1562108	D11	5335288	H22	0.5626	0.83366	usp_var1	NTC	Control	Neg
1562108	A01	5335286	B01	2.21849	1.94118	wiz_var1	F1	Skin swabs	0.5
1562108	B01	5335286	D01	2.03275	1.86215	wiz_var1	M1	Skin swabs	0.5
1562108	C01	5335286	F01	0.46686	0.61894	wiz_var1	F2	Skin swabs	0.5
1562108	D01	5335286	H01	2.80819	0.57153	wiz_var1	M2	Skin swabs	0.5
1562108	E01	5335286	J01	2.99678	0.53551	wiz_var1	F3	Skin swabs	1
1562108	F01	5335286	L01	3.17515	0.57286	wiz_var1	M3	Skin swabs	1
1562108	G01	5335286	N01	0.48658	0.77624	wiz_var1	F4	Skin swabs	0
1562108	H01	5335286	P01	0.3941	3.07225	wiz_var1	M4	Skin swabs	0
1562108	A01	5335286	B02	1.74289	2.07443	wiz_var1	F1	Skin swabs	0.5
1562108	B01	5335286	D02	0.68723	2.98965	wiz_var1	M1	Skin swabs	0.5
1562108	C01	5335286	F02	0.43228	0.65523	wiz_var1	F2	Skin swabs	0.5
1562108	D01	5335286	H02	2.12348	1.71688	wiz_var1	M2	Skin swabs	0.5
1562108	E01	5335286	J02	0.47737	0.65441	wiz_var1	F3	Skin swabs	1
1562108	F01	5335286	L02	3.3028	0.57367	wiz_var1	M3	Skin swabs	1
1562108	G01	5335286	N02	0.37628	2.65678	wiz_var1	F4	Skin swabs	0
1562108	H01	5335286	P02	0.34355	2.65904	wiz_var1	M4	Skin swabs	0
1562108	A02	5335286	B03	1.63492	2.04752	wiz_var1	M5A	Skin swabs	0.5
1562108	B02	5335286	D03	2.58293	1.53104	wiz_var1	M5B	Skin swabs	1
1562108	C02	5335286	F03	0.33368	2.96043	wiz_var1	M6A	Skin swabs	0
1562108	D02	5335286	H03	1.68651	2.30105	wiz_var1	M6B	Skin swabs	0.5
1562108	E02	5335286	J03	1.60951	2.3758	wiz_var1	F7	Skin swabs	0.5
1562108	F02	5335286	L03	2.26394	1.62354	wiz_var1	M7	Skin swabs	0.5
1562108	G02	5335286	N03	1.71635	2.2983	wiz_var1	F8	Skin swabs	0.5
1562108	H02	5335286	P03	2.8753	0.62965	wiz_var1	M8	Skin swabs	0.5
1562108	A02	5335286	B04	1.82927	2.1335	wiz_var1	M5A	Skin swabs	0.5
1562108	B02	5335286	D04	2.29294	1.30262	wiz_var1	M5B	Skin swabs	1
1562108	C02	5335286	F04	0.34919	2.91158	wiz_var1	M6A	Skin swabs	0
1562108	D02	5335286	H04	1.63855	2.01871	wiz_var1	M6B	Skin swabs	0.5
1562108	E02	5335286	J04	1.69062	2.30985	wiz_var1	F7	Skin swabs	0.5
1562108	F02	5335286	L04	0.6711	3.15423	wiz_var1	M7	Skin swabs	0.5
1562108	G02	5335286	N04	1.78492	2.22465	wiz_var1	F8	Skin swabs	0.5
1562108	H02	5335286	P04	0.48292	0.54771	wiz_var1	M8	Skin swabs	0.5
1562108	A03	5335286	B05	3.07044	0.63659	wiz_var1	F9	Skin swabs	1
1562108	B03	5335286	D05	2.69656	0.77676	wiz_var1	M9	Skin swabs	1
1562108	C03	5335286	F05	0.37429	3.04333	wiz_var1	F10	Skin swabs	0
1562108	D03	5335286	H05	0.3385	2.85308	wiz_var1	M10	Skin swabs	0
1562108	E03	5335286	J05	1.39485	2.10474	wiz_var1	M11A	Skin swabs	0.5
1562108	F03	5335286	L05	3.15368	0.68128	wiz_var1	M11B	Skin swabs	1
1562108	G03	5335286	N05	1.45561	2.21633	wiz_var1	M12A	Skin swabs	0
1562108	H03	5335286	P05	1.67398	2.41533	wiz_var1	M12B	Skin swabs	0.5
1562108	A03	5335286	B06	2.76959	0.71781	wiz_var1	F9	Skin swabs	1
1562108	B03	5335286	D06	3.07001	0.74074	wiz_var1	M9	Skin swabs	1
1562108	C03	5335286	F06	0.35294	3.27424	wiz_var1	F10	Skin swabs	0
1562108	D03	5335286	H06	0.38075	2.87555	wiz_var1	M10	Skin swabs	0
1562108	E03	5335286	J06	1.42251	2.12227	wiz_var1	M11A	Skin swabs	0.5
1562108	F03	5335286	L06	3.03795	0.73387	wiz_var1	M11B	Skin swabs	1
1562108	G03	5335286	N06	1.22702	2.41337	wiz_var1	M12A	Skin swabs	0
1562108	H03	5335286	P06	1.32329	2.60508	wiz_var1	M12B	Skin swabs	0.5
1562108	A04	5335286	B07	1.47039	2.07476	wiz_var1	F13	Skin swabs	0.5
1562108	B04	5335286	D07	1.70087	2.19581	wiz_var1	M13	Skin swabs	0.5
1562108	C04	5335286	F07	1.72267	2.13489	wiz_var1	F14	Skin swabs	0.5
1562108	D04	5335286	H07	1.49774	2.00838	wiz_var1	M14	Skin swabs	0.5
1562108	E04	5335286	J07	3.13483	0.57644	wiz_var1	F15	Skin swabs	1
1562108	F04	5335286	L07	3.19743	0.70465	wiz_var1	M15	Skin swabs	1
1562108	G04	5335286	N07	0.36583	3.0226	wiz_var1	F16	Skin swabs	0
1562108	H04	5335286	P07	0.35319	2.9913	wiz_var1	M16	Skin swabs	0
1562108	A04	5335286	B08	1.23469	2.67234	wiz_var1	F13	Skin swabs	0.5
1562108	B04	5335286	D08	1.80238	2.41353	wiz_var1	M13	Skin swabs	0.5
1562108	C04	5335286	F08	1.71429	2.13667	wiz_var1	F14	Skin swabs	0.5
1562108	D04	5335286	H08	1.6181	2.23766	wiz_var1	M14	Skin swabs	0.5
1562108	E04	5335286	J08	2.93809	0.63741	wiz_var1	F15	Skin swabs	1
1562108	F04	5335286	L08	3.17291	0.64547	wiz_var1	M15	Skin swabs	1
1562108	G04	5335286	N08	0.46391	2.77303	wiz_var1	F16	Skin swabs	0
1562108	H04	5335286	P08	0.41375	3.31903	wiz_var1	M16	Skin swabs	0
1562108	A05	5335286	B09	3.13605	0.6777	wiz_var1	M17A	Skin swabs	1
1562108	B05	5335286	D09	2.98353	0.66289	wiz_var1	M17B	Skin swabs	0.5
1562108	C05	5335286	F09	0.45371	2.52089	wiz_var1	M18A	Skin swabs	0
1562108	D05	5335286	H09	1.66389	2.19966	wiz_var1	M18B	Skin swabs	0.5
1562108	E05	5335286	J09	0.41176	0.70616	wiz_var1	Neg	Control	Neg
1562108	F05	5335286	L09	0.48038	0.80562	wiz_var1	Neg	Control	Neg
1562108	G05	5335286	N09	0.47695	0.78643	wiz_var1	Neg	Control	Neg
1562108	H05	5335286	P09	0.4375	0.67813	wiz_var1	Neg	Control	Neg
1562108	A05	5335286	B10	2.85448	0.64349	wiz_var1	M17A	Skin swabs	1
1562108	B05	5335286	D10	1.47676	2.36396	wiz_var1	M17B	Skin swabs	0.5
1562108	C05	5335286	F10	0.71932	2.73038	wiz_var1	M18A	Skin swabs	0
1562108	D05	5335286	H10	1.74348	2.47628	wiz_var1	M18B	Skin swabs	0.5
1562108	E05	5335286	J10	0.54223	0.69395	wiz_var1	Neg	Control	Neg
1562108	F05	5335286	L10	0.44228	0.56897	wiz_var1	Neg	Control	Neg
1562108	G05	5335286	N10	0.5209	0.64396	wiz_var1	Neg	Control	Neg
1562108	H05	5335286	P10	0.62253	0.61312	wiz_var1	Neg	Control	Neg
1562108	A06	5335286	B11	1.68894	2.67669	wiz_var1	F1	Skin swabs	0.5
1562108	B06	5335286	D11	1.43519	2.3222	wiz_var1	M1	Skin swabs	0.5
1562108	C06	5335286	F11	0.96429	2.70381	wiz_var1	F2	Skin swabs	0.5
1562108	D06	5335286	H11	0.95183	2.1009	wiz_var1	M2	Skin swabs	0.5
1562108	E06	5335286	J11	2.91593	0.77769	wiz_var1	F3	Skin swabs	1
1562108	F06	5335286	L11	2.9373	0.63733	wiz_var1	M3	Skin swabs	1
1562108	G06	5335286	N11	0.57213	0.7234	wiz_var1	F4	Skin swabs	0
1562108	H06	5335286	P11	0.35426	3.13035	wiz_var1	M4	Skin swabs	0
1562108	A06	5335286	B12	1.06632	2.63569	wiz_var1	F1	Skin swabs	0.5
1562108	B06	5335286	D12	0.35855	3.22837	wiz_var1	M1	Skin swabs	0.5
1562108	C06	5335286	F12	1.42343	2.49444	wiz_var1	F2	Skin swabs	0.5
1562108	D06	5335286	H12	2.89662	0.62715	wiz_var1	M2	Skin swabs	0.5
1562108	E06	5335286	J12	2.73256	0.59461	wiz_var1	F3	Skin swabs	1
1562108	F06	5335286	L12	3.23111	0.69093	wiz_var1	M3	Skin swabs	1
1562108	G06	5335286	N12	0.4551	0.72727	wiz_var1	F4	Skin swabs	0
1562108	H06	5335286	P12	0.34271	2.84523	wiz_var1	M4	Skin swabs	0
1562108	A07	5335286	B13	1.58179	2.08432	wiz_var1	M5A	Skin swabs	0.5
1562108	B07	5335286	D13	3.11759	0.69511	wiz_var1	M5B	Skin swabs	1
1562108	C07	5335286	F13	0.37073	3.29322	wiz_var1	M6A	Skin swabs	0
1562108	D07	5335286	H13	1.43697	2.49962	wiz_var1	M6B	Skin swabs	0.5
1562108	E07	5335286	J13	1.5005	2.32105	wiz_var1	F7	Skin swabs	0.5
1562108	F07	5335286	L13	1.55545	2.36652	wiz_var1	M7	Skin swabs	0.5
1562108	G07	5335286	N13	1.68077	2.19161	wiz_var1	F8	Skin swabs	0.5
1562108	H07	5335286	P13	2.7761	0.6931	wiz_var1	M8	Skin swabs	0.5
1562108	A07	5335286	B14	1.80168	2.31014	wiz_var1	M5A	Skin swabs	0.5
1562108	B07	5335286	D14	2.92294	0.65453	wiz_var1	M5B	Skin swabs	1
1562108	C07	5335286	F14	0.46298	2.68983	wiz_var1	M6A	Skin swabs	0
1562108	D07	5335286	H14	1.53217	1.93897	wiz_var1	M6B	Skin swabs	0.5
1562108	E07	5335286	J14	1.74447	1.87059	wiz_var1	F7	Skin swabs	0.5
1562108	F07	5335286	L14	1.34257	2.30666	wiz_var1	M7	Skin swabs	0.5
1562108	G07	5335286	N14	1.42212	2.26058	wiz_var1	F8	Skin swabs	0.5
1562108	H07	5335286	P14	1.36082	2.39381	wiz_var1	M8	Skin swabs	0.5
1562108	A08	5335286	B15	2.7602	0.57992	wiz_var1	F9	Skin swabs	1
1562108	B08	5335286	D15	3.1368	0.6247	wiz_var1	M9	Skin swabs	1
1562108	C08	5335286	F15	0.33985	3.02882	wiz_var1	F10	Skin swabs	0
1562108	D08	5335286	H15	0.32049	3.10526	wiz_var1	M10	Skin swabs	0
1562108	E08	5335286	J15	1.57547	2.34168	wiz_var1	M11A	Skin swabs	0.5
1562108	F08	5335286	L15	3.20902	0.63553	wiz_var1	M11B	Skin swabs	1
1562108	G08	5335286	N15	1.34342	2.71086	wiz_var1	M12A	Skin swabs	0
1562108	H08	5335286	P15	1.47225	2.45778	wiz_var1	M12B	Skin swabs	0.5
1562108	A08	5335286	B16	2.97206	0.646	wiz_var1	F9	Skin swabs	1
1562108	B08	5335286	D16	3.27159	0.7784	wiz_var1	M9	Skin swabs	1
1562108	C08	5335286	F16	0.36709	2.99876	wiz_var1	F10	Skin swabs	0
1562108	D08	5335286	H16	0.36312	3.11845	wiz_var1	M10	Skin swabs	0
1562108	E08	5335286	J16	1.63185	2.09674	wiz_var1	M11A	Skin swabs	0.5
1562108	F08	5335286	L16	3.34496	0.7223	wiz_var1	M11B	Skin swabs	1
1562108	G08	5335286	N16	1.08318	2.5333	wiz_var1	M12A	Skin swabs	0
1562108	H08	5335286	P16	1.34271	2.33488	wiz_var1	M12B	Skin swabs	0.5
1562108	A09	5335286	B17	2.00619	1.92288	wiz_var1	F13	Skin swabs	0.5
1562108	B09	5335286	D17	1.64467	2.27942	wiz_var1	M13	Skin swabs	0.5
1562108	C09	5335286	F17	1.62751	2.16283	wiz_var1	F14	Skin swabs	0.5
1562108	D09	5335286	H17	1.72029	2.33995	wiz_var1	M14	Skin swabs	0.5
1562108	E09	5335286	J17	3.02823	0.58138	wiz_var1	F15	Skin swabs	1
1562108	F09	5335286	L17	3.04252	0.65113	wiz_var1	M15	Skin swabs	1
1562108	G09	5335286	N17	0.48729	0.72401	wiz_var1	F16	Skin swabs	0
1562108	H09	5335286	P17	0.34696	3.25838	wiz_var1	M16	Skin swabs	0
1562108	A09	5335286	B18	2.18285	1.67432	wiz_var1	F13	Skin swabs	0.5
1562108	B09	5335286	D18	1.82778	2.34668	wiz_var1	M13	Skin swabs	0.5
1562108	C09	5335286	F18	1.72558	2.27297	wiz_var1	F14	Skin swabs	0.5
1562108	D09	5335286	H18	1.67103	2.38736	wiz_var1	M14	Skin swabs	0.5
1562108	E09	5335286	J18	3.37828	0.70506	wiz_var1	F15	Skin swabs	1
1562108	F09	5335286	L18	3.0382	0.63841	wiz_var1	M15	Skin swabs	1
1562108	G09	5335286	N18	0.3432	3.08813	wiz_var1	F16	Skin swabs	0
1562108	H09	5335286	P18	0.35209	3.1513	wiz_var1	M16	Skin swabs	0
1562108	A10	5335286	B19	3.33598	0.63311	wiz_var1	M17A	Skin swabs	1
1562108	B10	5335286	D19	0.64678	2.79022	wiz_var1	M17B	Skin swabs	0.5
1562108	C10	5335286	F19	0.54103	2.8576	wiz_var1	M18A	Skin swabs	0
1562108	D10	5335286	H19	1.67987	2.30767	wiz_var1	M18B	Skin swabs	0.5
1562108	E10	5335286	J19	0.45	0.75303	wiz_var1	Neg	Control	Neg
1562108	F10	5335286	L19	0.47659	0.61219	wiz_var1	Neg	Control	Neg
1562108	G10	5335286	N19	0.43289	0.64857	wiz_var1	Neg	Control	Neg
1562108	H10	5335286	P19	0.44183	0.71388	wiz_var1	Neg	Control	Neg
1562108	A10	5335286	B20	3.19621	0.53887	wiz_var1	M17A	Skin swabs	1
1562108	B10	5335286	D20	1.59713	1.94973	wiz_var1	M17B	Skin swabs	0.5
1562108	C10	5335286	F20	0.3259	3.29045	wiz_var1	M18A	Skin swabs	0
1562108	D10	5335286	H20	1.6195	2.4044	wiz_var1	M18B	Skin swabs	0.5
1562108	E10	5335286	J20	0.45064	0.71699	wiz_var1	Neg	Control	Neg
1562108	F10	5335286	L20	0.4252	0.73142	wiz_var1	Neg	Control	Neg
1562108	G10	5335286	N20	0.44567	0.69245	wiz_var1	Neg	Control	Neg
1562108	H10	5335286	P20	0.41079	0.6643	wiz_var1	Neg	Control	Neg
1562108	A11	5335286	B21	0.44914	0.725	wiz_var1	NTC	Control	Neg
1562108	B11	5335286	D21	0.38244	0.69469	wiz_var1	NTC	Control	Neg
1562108	C11	5335286	F21	0.42047	0.71926	wiz_var1	NTC	Control	Neg
1562108	D11	5335286	H21	0.45184	0.68747	wiz_var1	NTC	Control	Neg
1562108	A11	5335286	B22	0.492	0.63327	wiz_var1	NTC	Control	Neg
1562108	B11	5335286	D22	0.48282	0.67748	wiz_var1	NTC	Control	Neg
1562108	C11	5335286	F22	0.49891	0.84789	wiz_var1	NTC	Control	Neg
1562108	D11	5335286	H22	0.47426	0.74365	wiz_var1	NTC	Control	Neg
1562107	A01	5335280	A01	1.60707	2.04829	arh_var1	1B	eDNA	0.5
1562107	B01	5335280	C01	1.60338	2.10076	arh_var1	2B	eDNA	0.5
1562107	C01	5335280	E01	2.94342	0.73786	arh_var1	3B	eDNA	1
1562107	D01	5335280	G01	0.43966	2.90507	arh_var1	4B	eDNA	0
1562107	E01	5335280	I01	2.20133	1.27997	arh_var1	5B	eDNA	0.75
1562107	F01	5335280	K01	1.91982	1.95465	arh_var1	6B	eDNA	0.25
1562107	G01	5335280	M01	1.84625	1.65135	arh_var1	7B	eDNA	0.5
1562107	H01	5335280	O01	1.35243	1.96423	arh_var1	8B	eDNA	0.5
1562107	A01	5335280	A02	2.01117	1.56689	arh_var1	1B	eDNA	0.5
1562107	B01	5335280	C02	0.42842	2.91515	arh_var1	2B	eDNA	0.5
1562107	C01	5335280	E02	2.70998	0.67879	arh_var1	3B	eDNA	1
1562107	D01	5335280	G02	0.41752	2.78587	arh_var1	4B	eDNA	0
1562107	E01	5335280	I02	2.99549	0.73445	arh_var1	5B	eDNA	0.75
1562107	F01	5335280	K02	2.11354	1.41251	arh_var1	6B	eDNA	0.25
1562107	G01	5335280	M02	1.6738	2.07706	arh_var1	7B	eDNA	0.5
1562107	H01	5335280	O02	0.99169	2.47754	arh_var1	8B	eDNA	0.5
1562107	A02	5335280	A03	2.64576	0.69017	arh_var1	9B	eDNA	1
1562107	B02	5335280	C03	0.44891	2.87038	arh_var1	10B	eDNA	0
1562107	C02	5335280	E03	2.49179	0.92462	arh_var1	11B	eDNA	0.75
1562107	D02	5335280	G03	0.96449	2.19525	arh_var1	12B	eDNA	0.25
1562107	E02	5335280	I03	2.74572	0.6832	arh_var1	13B	eDNA	0.5
1562107	F02	5335280	K03	1.48939	2.40096	arh_var1	14B	eDNA	0.5
1562107	G02	5335280	M03	2.80759	0.69869	arh_var1	15B	eDNA	1
1562107	H02	5335280	O03	0.43042	3.16317	arh_var1	16B	eDNA	0
1562107	A02	5335280	A04	2.17153	1.34751	arh_var1	9B	eDNA	1
1562107	B02	5335280	C04	0.47837	3.00231	arh_var1	10B	eDNA	0
1562107	C02	5335280	E04	2.43957	1.17394	arh_var1	11B	eDNA	0.75
1562107	D02	5335280	G04	0.47748	3.07757	arh_var1	12B	eDNA	0.25
1562107	E02	5335280	I04	2.47368	0.68541	arh_var1	13B	eDNA	0.5
1562107	F02	5335280	K04	0.40362	2.5972	arh_var1	14B	eDNA	0.5
1562107	G02	5335280	M04	2.71532	0.60961	arh_var1	15B	eDNA	1
1562107	H02	5335280	O04	0.46492	3.00725	arh_var1	16B	eDNA	0
1562107	A03	5335280	A05	1.17848	2.03834	arh_var1	17B	eDNA	0.75
1562107	B03	5335280	C05	1.47646	1.88708	arh_var1	18B	eDNA	0.25
1562107	C03	5335280	E05	0.5	0.85391	arh_var1	Neg_30L	Control	Neg
1562107	D03	5335280	G05	1.31034	2.11471	arh_var1	1B6	eDNA	0.5
1562107	E03	5335280	I05	2.16437	1.54979	arh_var1	2B6	eDNA	0.5
1562107	F03	5335280	K05	2.91294	0.69636	arh_var1	3B6	eDNA	1
1562107	G03	5335280	M05	0.43372	2.75336	arh_var1	4B6	eDNA	0
1562107	H03	5335280	O05	2.33295	1.32087	arh_var1	5B6	eDNA	0.75
1562107	A03	5335280	A06	0.50174	0.66967	arh_var1	17B	eDNA	0.75
1562107	B03	5335280	C06	1.618	2.17408	arh_var1	18B	eDNA	0.25
1562107	C03	5335280	E06	0.56364	0.75372	arh_var1	Neg_30L	Control	Neg
1562107	D03	5335280	G06	1.70734	1.9733	arh_var1	1B6	eDNA	0.5
1562107	E03	5335280	I06	1.884	1.3486	arh_var1	2B6	eDNA	0.5
1562107	F03	5335280	K06	2.67413	0.936	arh_var1	3B6	eDNA	1
1562107	G03	5335280	M06	0.42212	2.70954	arh_var1	4B6	eDNA	0
1562107	H03	5335280	O06	1.63555	1.68259	arh_var1	5B6	eDNA	0.75
1562107	A04	5335280	A07	2.14353	1.84191	arh_var1	6B6	eDNA	0.25
1562107	B04	5335280	C07	1.54649	1.86961	arh_var1	7B6	eDNA	0.5
1562107	C04	5335280	E07	2.73092	0.83339	arh_var1	8B6	eDNA	0.5
1562107	D04	5335280	G07	2.71311	0.7513	arh_var1	9B6	eDNA	1
1562107	E04	5335280	I07	0.46499	3.00259	arh_var1	10B6	eDNA	0
1562107	F04	5335280	K07	2.29191	1.04721	arh_var1	11B6	eDNA	0.75
1562107	G04	5335280	M07	1.38764	1.72441	arh_var1	12B6	eDNA	0.25
1562107	H04	5335280	O07	0.43851	2.6297	arh_var1	13B6	eDNA	0.5
1562107	A04	5335280	A08	2.03542	1.86573	arh_var1	6B6	eDNA	0.25
1562107	B04	5335280	C08	1.78304	2.05985	arh_var1	7B6	eDNA	0.5
1562107	C04	5335280	E08	0.45204	2.63366	arh_var1	8B6	eDNA	0.5
1562107	D04	5335280	G08	2.75721	0.82584	arh_var1	9B6	eDNA	1
1562107	E04	5335280	I08	0.43763	2.56728	arh_var1	10B6	eDNA	0
1562107	F04	5335280	K08	2.48005	0.98199	arh_var1	11B6	eDNA	0.75
1562107	G04	5335280	M08	1.81354	1.5014	arh_var1	12B6	eDNA	0.25
1562107	H04	5335280	O08	1.46852	1.90524	arh_var1	13B6	eDNA	0.5
1562107	A05	5335280	A09	1.56211	1.95799	arh_var1	14B6	eDNA	0.5
1562107	B05	5335280	C09	2.635	0.71145	arh_var1	15B6	eDNA	1
1562107	C05	5335280	E09	0.45969	2.70585	arh_var1	16B6	eDNA	0
1562107	D05	5335280	G09	2.10383	1.09302	arh_var1	17B6	eDNA	0.75
1562107	E05	5335280	I09	1.5493	1.97465	arh_var1	18B6	eDNA	0.25
1562107	F05	5335280	K09	0.59359	0.83305	arh_var1	Neg_6L	Control	Neg
1562107	G05	5335280	M09	0.51135	0.7402	arh_var1	Neg	Control	Neg
1562107	H05	5335280	O09	0.64271	0.96416	arh_var1	Neg	Control	Neg
1562107	A05	5335280	A10	1.16726	2.45379	arh_var1	14B6	eDNA	0.5
1562107	B05	5335280	C10	2.62186	0.65564	arh_var1	15B6	eDNA	1
1562107	C05	5335280	E10	0.43516	3.02637	arh_var1	16B6	eDNA	0
1562107	D05	5335280	G10	2.44691	1.43333	arh_var1	17B6	eDNA	0.75
1562107	E05	5335280	I10	1.58909	2.05376	arh_var1	18B6	eDNA	0.25
1562107	F05	5335280	K10	3.12226	0.63311	arh_var1	Neg_6L	Control	Neg
1562107	G05	5335280	M10	0.51286	0.75368	arh_var1	Neg	Control	Neg
1562107	H05	5335280	O10	0.67238	0.89126	arh_var1	Neg	Control	Neg
1562107	A06	5335280	A11	1.70984	1.92789	arh_var1	1B	eDNA	0.5
1562107	B06	5335280	C11	0.42375	2.82204	arh_var1	2B	eDNA	0.5
1562107	C06	5335280	E11	2.57173	0.68558	arh_var1	3B	eDNA	1
1562107	D06	5335280	G11	0.78153	2.34107	arh_var1	4B	eDNA	0
1562107	E06	5335280	I11	2.53862	0.71389	arh_var1	5B	eDNA	0.75
1562107	F06	5335280	K11	0.52593	2.95098	arh_var1	6B	eDNA	0.25
1562107	G06	5335280	M11	1.47604	2.0804	arh_var1	7B	eDNA	0.5
1562107	H06	5335280	O11	2.67738	0.76303	arh_var1	8B	eDNA	0.5
1562107	A06	5335280	A12	2.22594	1.53928	arh_var1	1B	eDNA	0.5
1562107	B06	5335280	C12	1.51293	1.788	arh_var1	2B	eDNA	0.5
1562107	C06	5335280	E12	2.90898	0.6913	arh_var1	3B	eDNA	1
1562107	D06	5335280	G12	0.54148	0.7499	arh_var1	4B	eDNA	0
1562107	E06	5335280	I12	2.85384	0.67966	arh_var1	5B	eDNA	0.75
1562107	F06	5335280	K12	0.4076	2.66939	arh_var1	6B	eDNA	0.25
1562107	G06	5335280	M12	1.4002	2.13238	arh_var1	7B	eDNA	0.5
1562107	H06	5335280	O12	0.42781	2.63918	arh_var1	8B	eDNA	0.5
1562107	A07	5335280	A13	2.73597	0.66877	arh_var1	9B	eDNA	1
1562107	B07	5335280	C13	0.42765	2.60742	arh_var1	10B	eDNA	0
1562107	C07	5335280	E13	2.67522	0.91974	arh_var1	11B	eDNA	0.75
1562107	D07	5335280	G13	1.92719	1.72355	arh_var1	12B	eDNA	0.25
1562107	E07	5335280	I13	2.66283	0.61447	arh_var1	13B	eDNA	0.5
1562107	F07	5335280	K13	2.02954	0.8731	arh_var1	14B	eDNA	0.5
1562107	G07	5335280	M13	2.66492	0.58705	arh_var1	15B	eDNA	1
1562107	H07	5335280	O13	0.38934	2.79247	arh_var1	16B	eDNA	0
1562107	A07	5335280	A14	2.85444	0.77273	arh_var1	9B	eDNA	1
1562107	B07	5335280	C14	0.49752	2.90887	arh_var1	10B	eDNA	0
1562107	C07	5335280	E14	2.6215	1.04556	arh_var1	11B	eDNA	0.75
1562107	D07	5335280	G14	2.66058	0.64427	arh_var1	12B	eDNA	0.25
1562107	E07	5335280	I14	0.84608	2.47375	arh_var1	13B	eDNA	0.5
1562107	F07	5335280	K14	2.68448	0.62088	arh_var1	14B	eDNA	0.5
1562107	G07	5335280	M14	0.43019	2.95586	arh_var1	15B	eDNA	1
1562107	H07	5335280	O14	0.47445	0.75687	arh_var1	16B	eDNA	0
1562107	A08	5335280	A15	2.71627	0.6278	arh_var1	17B	eDNA	0.75
1562107	B08	5335280	C15	1.62214	2.08035	arh_var1	18B	eDNA	0.25
1562107	C08	5335280	E15	0.53456	0.81469	arh_var1	Neg_30L	Control	Neg
1562107	D08	5335280	G15	1.64209	1.8804	arh_var1	1B6	eDNA	0.5
1562107	E08	5335280	I15	1.16216	2.35091	arh_var1	2B6	eDNA	0.5
1562107	F08	5335280	K15	2.62562	0.89239	arh_var1	3B6	eDNA	1
1562107	G08	5335280	M15	0.70093	2.54832	arh_var1	4B6	eDNA	0
1562107	H08	5335280	O15	2.33886	1.22468	arh_var1	5B6	eDNA	0.75
1562107	A08	5335280	A16	1.60518	2.08205	arh_var1	17B	eDNA	0.75
1562107	B08	5335280	C16	1.61829	1.99702	arh_var1	18B	eDNA	0.25
1562107	C08	5335280	E16	0.62879	0.9239	arh_var1	Neg_30L	Control	Neg
1562107	D08	5335280	G16	1.78876	1.8432	arh_var1	1B6	eDNA	0.5
1562107	E08	5335280	I16	1.59361	1.81586	arh_var1	2B6	eDNA	0.5
1562107	F08	5335280	K16	3.10638	0.72875	arh_var1	3B6	eDNA	1
1562107	G08	5335280	M16	0.4391	2.83419	arh_var1	4B6	eDNA	0
1562107	H08	5335280	O16	2.28318	1.40372	arh_var1	5B6	eDNA	0.75
1562107	A09	5335280	A17	1.44257	2.30648	arh_var1	6B6	eDNA	0.25
1562107	B09	5335280	C17	1.54771	2.17132	arh_var1	7B6	eDNA	0.5
1562107	C09	5335280	E17	0.49706	2.91359	arh_var1	8B6	eDNA	0.5
1562107	D09	5335280	G17	2.92521	0.81972	arh_var1	9B6	eDNA	1
1562107	E09	5335280	I17	0.51041	2.78313	arh_var1	10B6	eDNA	0
1562107	F09	5335280	K17	2.44062	0.95282	arh_var1	11B6	eDNA	0.75
1562107	G09	5335280	M17	1.56467	2.18899	arh_var1	12B6	eDNA	0.25
1562107	H09	5335280	O17	1.94292	1.72897	arh_var1	13B6	eDNA	0.5
1562107	A09	5335280	A18	1.2255	2.13664	arh_var1	6B6	eDNA	0.25
1562107	B09	5335280	C18	1.85996	1.51324	arh_var1	7B6	eDNA	0.5
1562107	C09	5335280	E18	1.27536	2.38685	arh_var1	8B6	eDNA	0.5
1562107	D09	5335280	G18	2.73818	0.70835	arh_var1	9B6	eDNA	1
1562107	E09	5335280	I18	0.51124	2.88133	arh_var1	10B6	eDNA	0
1562107	F09	5335280	K18	2.47624	1.09907	arh_var1	11B6	eDNA	0.75
1562107	G09	5335280	M18	1.73312	1.75966	arh_var1	12B6	eDNA	0.25
1562107	H09	5335280	O18	1.40634	2.32408	arh_var1	13B6	eDNA	0.5
1562107	A10	5335280	A19	0.83086	2.62476	arh_var1	14B6	eDNA	0.5
1562107	B10	5335280	C19	2.71595	0.74254	arh_var1	15B6	eDNA	1
1562107	C10	5335280	E19	0.49223	2.77126	arh_var1	16B6	eDNA	0
1562107	D10	5335280	G19	2.83489	0.70282	arh_var1	17B6	eDNA	0.75
1562107	E10	5335280	I19	1.3268	2.08247	arh_var1	18B6	eDNA	0.25
1562107	F10	5335280	K19	2.93918	0.7462	arh_var1	Neg_6L	Control	Neg
1562107	G10	5335280	M19	0.52472	0.88053	arh_var1	Neg	Control	Neg
1562107	H10	5335280	O19	0.59932	0.84106	arh_var1	Neg	Control	Neg
1562107	A10	5335280	A20	1.50639	2.11773	arh_var1	14B6	eDNA	0.5
1562107	B10	5335280	C20	2.93693	0.67337	arh_var1	15B6	eDNA	1
1562107	C10	5335280	E20	0.48944	2.85364	arh_var1	16B6	eDNA	0
1562107	D10	5335280	G20	2.57143	1.2324	arh_var1	17B6	eDNA	0.75
1562107	E10	5335280	I20	1.0055	2.46525	arh_var1	18B6	eDNA	0.25
1562107	F10	5335280	K20	2.70644	0.74974	arh_var1	Neg_6L	Control	Neg
1562107	G10	5335280	M20	0.54961	0.69807	arh_var1	Neg	Control	Neg
1562107	H10	5335280	O20	0.57584	0.85636	arh_var1	Neg	Control	Neg
1562107	A11	5335280	A21	0.44556	0.92511	arh_var1	Neg	Control	Neg
1562107	B11	5335280	C21	0.44901	0.75238	arh_var1	Neg	Control	Neg
1562107	C11	5335280	E21	0.63758	0.88667	arh_var1	Neg	Control	Neg
1562107	D11	5335280	G21	0.50641	0.77448	arh_var1	Neg	Control	Neg
1562107	E11	5335280	I21	0.47245	0.81181	arh_var1	NTC	Control	Neg
1562107	F11	5335280	K21	0.48605	0.67388	arh_var1	NTC	Control	Neg
1562107	G11	5335280	M21	0.45718	0.68268	arh_var1	NTC	Control	Neg
1562107	H11	5335280	O21	0.44444	0.74235	arh_var1	NTC	Control	Neg
1562107	A11	5335280	A22	0.49659	0.76795	arh_var1	Neg	Control	Neg
1562107	B11	5335280	C22	0.44201	0.72142	arh_var1	Neg	Control	Neg
1562107	C11	5335280	E22	0.49751	0.87683	arh_var1	Neg	Control	Neg
1562107	D11	5335280	G22	0.54491	0.87412	arh_var1	Neg	Control	Neg
1562107	E11	5335280	I22	0.51252	0.75017	arh_var1	NTC	Control	Neg
1562107	F11	5335280	K22	0.53807	0.91894	arh_var1	NTC	Control	Neg
1562107	G11	5335280	M22	0.50707	0.84436	arh_var1	NTC	Control	Neg
1562107	H11	5335280	O22	0.50775	0.81787	arh_var1	NTC	Control	Neg
1562107	A01	5335280	B01	2.51829	1.23082	clasp2_var1	1B	eDNA	0.5
1562107	B01	5335280	D01	0.46482	3.07709	clasp2_var1	2B	eDNA	0.5
1562107	C01	5335280	F01	3.111	0.64895	clasp2_var1	3B	eDNA	1
1562107	D01	5335280	H01	0.38436	2.62475	clasp2_var1	4B	eDNA	0
1562107	E01	5335280	J01	2.70203	1.09048	clasp2_var1	5B	eDNA	0.75
1562107	F01	5335280	L01	1.55542	2.24106	clasp2_var1	6B	eDNA	0.25
1562107	G01	5335280	N01	2.43689	1.07701	clasp2_var1	7B	eDNA	0.5
1562107	H01	5335280	P01	0.44954	3.01549	clasp2_var1	8B	eDNA	0.5
1562107	A01	5335280	B02	1.45444	1.70377	clasp2_var1	1B	eDNA	0.5
1562107	B01	5335280	D02	1.66264	1.72358	clasp2_var1	2B	eDNA	0.5
1562107	C01	5335280	F02	2.90733	0.66849	clasp2_var1	3B	eDNA	1
1562107	D01	5335280	H02	0.36209	2.82265	clasp2_var1	4B	eDNA	0
1562107	E01	5335280	J02	2.9078	1.06899	clasp2_var1	5B	eDNA	0.75
1562107	F01	5335280	L02	1.84901	1.86161	clasp2_var1	6B	eDNA	0.25
1562107	G01	5335280	N02	1.62329	2.22914	clasp2_var1	7B	eDNA	0.5
1562107	H01	5335280	P02	0.46313	2.85182	clasp2_var1	8B	eDNA	0.5
1562107	A02	5335280	B03	3.04052	0.76845	clasp2_var1	9B	eDNA	1
1562107	B02	5335280	D03	0.40024	2.80181	clasp2_var1	10B	eDNA	0
1562107	C02	5335280	F03	2.87248	0.83394	clasp2_var1	11B	eDNA	0.75
1562107	D02	5335280	H03	2.97515	0.63604	clasp2_var1	12B	eDNA	0.25
1562107	E02	5335280	J03	1.87563	1.38516	clasp2_var1	13B	eDNA	0.5
1562107	F02	5335280	L03	0.4282	3.01068	clasp2_var1	14B	eDNA	0.5
1562107	G02	5335280	N03	2.82202	0.65767	clasp2_var1	15B	eDNA	1
1562107	H02	5335280	P03	0.38398	2.74366	clasp2_var1	16B	eDNA	0
1562107	A02	5335280	B04	2.77239	0.62607	clasp2_var1	9B	eDNA	1
1562107	B02	5335280	D04	0.46419	2.96841	clasp2_var1	10B	eDNA	0
1562107	C02	5335280	F04	3.04184	0.59585	clasp2_var1	11B	eDNA	0.75
1562107	D02	5335280	H04	0.41616	2.82753	clasp2_var1	12B	eDNA	0.25
1562107	E02	5335280	J04	1.1125	2.30682	clasp2_var1	13B	eDNA	0.5
1562107	F02	5335280	L04	1	2.38905	clasp2_var1	14B	eDNA	0.5
1562107	G02	5335280	N04	0.53775	0.84798	clasp2_var1	15B	eDNA	1
1562107	H02	5335280	P04	0.39241	2.78964	clasp2_var1	16B	eDNA	0
1562107	A03	5335280	B05	2.57162	0.63744	clasp2_var1	17B	eDNA	0.75
1562107	B03	5335280	D05	1.87588	1.87279	clasp2_var1	18B	eDNA	0.25
1562107	C03	5335280	F05	0.53443	0.76125	clasp2_var1	Neg_30L	Control	Neg
1562107	D03	5335280	H05	1.96682	1.59809	clasp2_var1	1B6	eDNA	0.5
1562107	E03	5335280	J05	1.42257	2.08436	clasp2_var1	2B6	eDNA	0.5
1562107	F03	5335280	L05	2.65538	0.84929	clasp2_var1	3B6	eDNA	1
1562107	G03	5335280	N05	0.45318	2.72285	clasp2_var1	4B6	eDNA	0
1562107	H03	5335280	P05	2.67379	0.71306	clasp2_var1	5B6	eDNA	0.75
1562107	A03	5335280	B06	0.48555	0.69574	clasp2_var1	17B	eDNA	0.75
1562107	B03	5335280	D06	1.31192	1.92219	clasp2_var1	18B	eDNA	0.25
1562107	C03	5335280	F06	0.47688	0.68353	clasp2_var1	Neg_30L	Control	Neg
1562107	D03	5335280	H06	1.92	1.65576	clasp2_var1	1B6	eDNA	0.5
1562107	E03	5335280	J06	2.89976	0.57955	clasp2_var1	2B6	eDNA	0.5
1562107	F03	5335280	L06	2.93488	0.68319	clasp2_var1	3B6	eDNA	1
1562107	G03	5335280	N06	0.46658	2.79563	clasp2_var1	4B6	eDNA	0
1562107	H03	5335280	P06	2.81	0.8208	clasp2_var1	5B6	eDNA	0.75
1562107	A04	5335280	B07	1.63295	1.67882	clasp2_var1	6B6	eDNA	0.25
1562107	B04	5335280	D07	1.49396	1.99583	clasp2_var1	7B6	eDNA	0.5
1562107	C04	5335280	F07	1.68383	1.78944	clasp2_var1	8B6	eDNA	0.5
1562107	D04	5335280	H07	3.26642	0.76005	clasp2_var1	9B6	eDNA	1
1562107	E04	5335280	J07	0.38553	2.77597	clasp2_var1	10B6	eDNA	0
1562107	F04	5335280	L07	2.71807	0.83691	clasp2_var1	11B6	eDNA	0.75
1562107	G04	5335280	N07	1.47268	1.79486	clasp2_var1	12B6	eDNA	0.25
1562107	H04	5335280	P07	2.06412	1.58917	clasp2_var1	13B6	eDNA	0.5
1562107	A04	5335280	B08	1.35507	2.21377	clasp2_var1	6B6	eDNA	0.25
1562107	B04	5335280	D08	1.37326	2.35845	clasp2_var1	7B6	eDNA	0.5
1562107	C04	5335280	F08	2.25028	1.18954	clasp2_var1	8B6	eDNA	0.5
1562107	D04	5335280	H08	2.91898	0.6733	clasp2_var1	9B6	eDNA	1
1562107	E04	5335280	J08	0.42593	2.95881	clasp2_var1	10B6	eDNA	0
1562107	F04	5335280	L08	2.69565	0.90879	clasp2_var1	11B6	eDNA	0.75
1562107	G04	5335280	N08	0.7218	2.29027	clasp2_var1	12B6	eDNA	0.25
1562107	H04	5335280	P08	1.89253	2.13857	clasp2_var1	13B6	eDNA	0.5
1562107	A05	5335280	B09	1.86868	1.25961	clasp2_var1	14B6	eDNA	0.5
1562107	B05	5335280	D09	3.08508	0.76155	clasp2_var1	15B6	eDNA	1
1562107	C05	5335280	F09	0.38402	2.55086	clasp2_var1	16B6	eDNA	0
1562107	D05	5335280	H09	3.03527	0.73658	clasp2_var1	17B6	eDNA	0.75
1562107	E05	5335280	J09	1.10058	2.50457	clasp2_var1	18B6	eDNA	0.25
1562107	F05	5335280	L09	2.88	0.72345	clasp2_var1	Neg_6L	Control	Neg
1562107	G05	5335280	N09	0.56159	0.96163	clasp2_var1	Neg	Control	Neg
1562107	H05	5335280	P09	0.57069	0.81364	clasp2_var1	Neg	Control	Neg
1562107	A05	5335280	B10	1.57497	2.14882	clasp2_var1	14B6	eDNA	0.5
1562107	B05	5335280	D10	2.69038	0.70103	clasp2_var1	15B6	eDNA	1
1562107	C05	5335280	F10	0.46379	2.90527	clasp2_var1	16B6	eDNA	0
1562107	D05	5335280	H10	3.0023	0.67081	clasp2_var1	17B6	eDNA	0.75
1562107	E05	5335280	J10	1.46997	1.83475	clasp2_var1	18B6	eDNA	0.25
1562107	F05	5335280	L10	0.43192	2.87857	clasp2_var1	Neg_6L	Control	Neg
1562107	G05	5335280	N10	0.482	0.83412	clasp2_var1	Neg	Control	Neg
1562107	H05	5335280	P10	0.56166	0.74835	clasp2_var1	Neg	Control	Neg
1562107	A06	5335280	B11	1.60349	1.69737	clasp2_var1	1B	eDNA	0.5
1562107	B06	5335280	D11	1.51048	1.98106	clasp2_var1	2B	eDNA	0.5
1562107	C06	5335280	F11	2.79238	0.69701	clasp2_var1	3B	eDNA	1
1562107	D06	5335280	H11	0.3819	2.5889	clasp2_var1	4B	eDNA	0
1562107	E06	5335280	J11	2.2559	1.03219	clasp2_var1	5B	eDNA	0.75
1562107	F06	5335280	L11	2.75185	0.56465	clasp2_var1	6B	eDNA	0.25
1562107	G06	5335280	N11	2.32533	1.23621	clasp2_var1	7B	eDNA	0.5
1562107	H06	5335280	P11	1.53102	2.11392	clasp2_var1	8B	eDNA	0.5
1562107	A06	5335280	B12	1.14129	2.39807	clasp2_var1	1B	eDNA	0.5
1562107	B06	5335280	D12	2.01047	1.59514	clasp2_var1	2B	eDNA	0.5
1562107	C06	5335280	F12	3.01319	0.66014	clasp2_var1	3B	eDNA	1
1562107	D06	5335280	H12	0.40825	2.76419	clasp2_var1	4B	eDNA	0
1562107	E06	5335280	J12	1.84139	1.49752	clasp2_var1	5B	eDNA	0.75
1562107	F06	5335280	L12	1.27473	2.2006	clasp2_var1	6B	eDNA	0.25
1562107	G06	5335280	N12	1.73443	1.81828	clasp2_var1	7B	eDNA	0.5
1562107	H06	5335280	P12	0.53976	0.74757	clasp2_var1	8B	eDNA	0.5
1562107	A07	5335280	B13	2.82483	0.68635	clasp2_var1	9B	eDNA	1
1562107	B07	5335280	D13	0.39522	2.87069	clasp2_var1	10B	eDNA	0
1562107	C07	5335280	F13	2.86255	0.6581	clasp2_var1	11B	eDNA	0.75
1562107	D07	5335280	H13	0.42157	2.63619	clasp2_var1	12B	eDNA	0.25
1562107	E07	5335280	J13	1.43984	1.95449	clasp2_var1	13B	eDNA	0.5
1562107	F07	5335280	L13	2.74731	0.6141	clasp2_var1	14B	eDNA	0.5
1562107	G07	5335280	N13	2.86484	0.56044	clasp2_var1	15B	eDNA	1
1562107	H07	5335280	P13	0.40476	2.80628	clasp2_var1	16B	eDNA	0
1562107	A07	5335280	B14	2.66599	0.73218	clasp2_var1	9B	eDNA	1
1562107	B07	5335280	D14	0.43511	2.931	clasp2_var1	10B	eDNA	0
1562107	C07	5335280	F14	2.58774	0.99595	clasp2_var1	11B	eDNA	0.75
1562107	D07	5335280	H14	1.52009	1.98695	clasp2_var1	12B	eDNA	0.25
1562107	E07	5335280	J14	0.42664	2.74112	clasp2_var1	13B	eDNA	0.5
1562107	F07	5335280	L14	0.47007	0.82588	clasp2_var1	14B	eDNA	0.5
1562107	G07	5335280	N14	3.15119	0.67781	clasp2_var1	15B	eDNA	1
1562107	H07	5335280	P14	0.53961	2.627	clasp2_var1	16B	eDNA	0
1562107	A08	5335280	B15	0.34942	2.75732	clasp2_var1	17B	eDNA	0.75
1562107	B08	5335280	D15	1.2426	2.3006	clasp2_var1	18B	eDNA	0.25
1562107	C08	5335280	F15	0.45078	0.6857	clasp2_var1	Neg_30L	Control	Neg
1562107	D08	5335280	H15	2.05354	1.77221	clasp2_var1	1B6	eDNA	0.5
1562107	E08	5335280	J15	1.62941	1.41805	clasp2_var1	2B6	eDNA	0.5
1562107	F08	5335280	L15	3.03603	0.59449	clasp2_var1	3B6	eDNA	1
1562107	G08	5335280	N15	0.41347	2.722	clasp2_var1	4B6	eDNA	0
1562107	H08	5335280	P15	2.50863	1.18851	clasp2_var1	5B6	eDNA	0.75
1562107	A08	5335280	B16	2.69379	0.77771	clasp2_var1	17B	eDNA	0.75
1562107	B08	5335280	D16	1.33111	2.23294	clasp2_var1	18B	eDNA	0.25
1562107	C08	5335280	F16	0.49591	0.66881	clasp2_var1	Neg_30L	Control	Neg
1562107	D08	5335280	H16	2.12891	1.52285	clasp2_var1	1B6	eDNA	0.5
1562107	E08	5335280	J16	2.02191	1.16011	clasp2_var1	2B6	eDNA	0.5
1562107	F08	5335280	L16	3.18781	0.68722	clasp2_var1	3B6	eDNA	1
1562107	G08	5335280	N16	0.50345	2.4961	clasp2_var1	4B6	eDNA	0
1562107	H08	5335280	P16	2.10185	1.39966	clasp2_var1	5B6	eDNA	0.75
1562107	A09	5335280	B17	1.90944	1.53185	clasp2_var1	6B6	eDNA	0.25
1562107	B09	5335280	D17	1.80995	1.7502	clasp2_var1	7B6	eDNA	0.5
1562107	C09	5335280	F17	1.25829	1.93888	clasp2_var1	8B6	eDNA	0.5
1562107	D09	5335280	H17	2.91879	0.65061	clasp2_var1	9B6	eDNA	1
1562107	E09	5335280	J17	0.51125	2.96602	clasp2_var1	10B6	eDNA	0
1562107	F09	5335280	L17	2.9793	0.61934	clasp2_var1	11B6	eDNA	0.75
1562107	G09	5335280	N17	1.70334	1.49152	clasp2_var1	12B6	eDNA	0.25
1562107	H09	5335280	P17	1.62717	1.94338	clasp2_var1	13B6	eDNA	0.5
1562107	A09	5335280	B18	1.5874	2.10542	clasp2_var1	6B6	eDNA	0.25
1562107	B09	5335280	D18	1.5608	1.86165	clasp2_var1	7B6	eDNA	0.5
1562107	C09	5335280	F18	2.10307	0.92285	clasp2_var1	8B6	eDNA	0.5
1562107	D09	5335280	H18	3.22848	0.78377	clasp2_var1	9B6	eDNA	1
1562107	E09	5335280	J18	0.46129	2.85883	clasp2_var1	10B6	eDNA	0
1562107	F09	5335280	L18	3.02711	0.66407	clasp2_var1	11B6	eDNA	0.75
1562107	G09	5335280	N18	0.55762	2.49911	clasp2_var1	12B6	eDNA	0.25
1562107	H09	5335280	P18	2.61506	1.44519	clasp2_var1	13B6	eDNA	0.5
1562107	A10	5335280	B19	2.27717	1.3553	clasp2_var1	14B6	eDNA	0.5
1562107	B10	5335280	D19	3.17132	0.66743	clasp2_var1	15B6	eDNA	1
1562107	C10	5335280	F19	0.4721	3.19704	clasp2_var1	16B6	eDNA	0
1562107	D10	5335280	H19	2.51406	0.78382	clasp2_var1	17B6	eDNA	0.75
1562107	E10	5335280	J19	1.35071	2.1919	clasp2_var1	18B6	eDNA	0.25
1562107	F10	5335280	L19	2.90541	0.63227	clasp2_var1	Neg_6L	Control	Neg
1562107	G10	5335280	N19	0.44681	0.68886	clasp2_var1	Neg	Control	Neg
1562107	H10	5335280	P19	0.57413	0.81845	clasp2_var1	Neg	Control	Neg
1562107	A10	5335280	B20	1.69322	1.99589	clasp2_var1	14B6	eDNA	0.5
1562107	B10	5335280	D20	3.02318	0.69868	clasp2_var1	15B6	eDNA	1
1562107	C10	5335280	F20	0.43064	2.84594	clasp2_var1	16B6	eDNA	0
1562107	D10	5335280	H20	2.81779	0.75884	clasp2_var1	17B6	eDNA	0.75
1562107	E10	5335280	J20	1.66825	2.10308	clasp2_var1	18B6	eDNA	0.25
1562107	F10	5335280	L20	0.68274	0.81507	clasp2_var1	Neg_6L	Control	Neg
1562107	G10	5335280	N20	0.84967	0.80021	clasp2_var1	Neg	Control	Neg
1562107	H10	5335280	P20	0.51226	0.73136	clasp2_var1	Neg	Control	Neg
1562107	A11	5335280	B21	0.53051	0.82974	clasp2_var1	Neg	Control	Neg
1562107	B11	5335280	D21	0.4434	0.79931	clasp2_var1	Neg	Control	Neg
1562107	C11	5335280	F21	0.85086	1.11825	clasp2_var1	Neg	Control	Neg
1562107	D11	5335280	H21	0.48494	0.75306	clasp2_var1	Neg	Control	Neg
1562107	E11	5335280	J21	0.59772	0.83491	clasp2_var1	NTC	Control	Neg
1562107	F11	5335280	L21	0.48006	0.82139	clasp2_var1	NTC	Control	Neg
1562107	G11	5335280	N21	0.58042	0.76192	clasp2_var1	NTC	Control	Neg
1562107	H11	5335280	P21	0.43551	0.76069	clasp2_var1	NTC	Control	Neg
1562107	A11	5335280	B22	0.47314	0.80274	clasp2_var1	Neg	Control	Neg
1562107	B11	5335280	D22	0.43857	0.8087	clasp2_var1	Neg	Control	Neg
1562107	C11	5335280	F22	0.4885	0.81577	clasp2_var1	Neg	Control	Neg
1562107	D11	5335280	H22	0.41727	0.70307	clasp2_var1	Neg	Control	Neg
1562107	E11	5335280	J22	0.56788	0.82409	clasp2_var1	NTC	Control	Neg
1562107	F11	5335280	L22	0.60215	0.86139	clasp2_var1	NTC	Control	Neg
1562107	G11	5335280	N22	0.63711	0.85548	clasp2_var1	NTC	Control	Neg
1562107	H11	5335280	P22	0.49474	0.81066	clasp2_var1	NTC	Control	Neg
1562107	A01	5335279	A01	1.39136	2.0266	col18_var1	1B	eDNA	0.5
1562107	B01	5335279	C01	2.98529	0.63841	col18_var1	2B	eDNA	0.5
1562107	C01	5335279	E01	2.87385	0.56839	col18_var1	3B	eDNA	1
1562107	D01	5335279	G01	0.32986	2.80319	col18_var1	4B	eDNA	0
1562107	E01	5335279	I01	3.14028	0.62434	col18_var1	5B	eDNA	0.75
1562107	F01	5335279	K01	1.99513	1.41838	col18_var1	6B	eDNA	0.25
1562107	G01	5335279	M01	1.51936	1.53158	col18_var1	7B	eDNA	0.5
1562107	H01	5335279	O01	0.38528	2.68648	col18_var1	8B	eDNA	0.5
1562107	A01	5335279	A02	1.88341	1.45018	col18_var1	1B	eDNA	0.5
1562107	B01	5335279	C02	0.32165	2.64499	col18_var1	2B	eDNA	0.5
1562107	C01	5335279	E02	3.16289	0.74236	col18_var1	3B	eDNA	1
1562107	D01	5335279	G02	0.32283	2.63152	col18_var1	4B	eDNA	0
1562107	E01	5335279	I02	2.35102	0.92735	col18_var1	5B	eDNA	0.75
1562107	F01	5335279	K02	1.92505	1.11966	col18_var1	6B	eDNA	0.25
1562107	G01	5335279	M02	2.08486	1.40221	col18_var1	7B	eDNA	0.5
1562107	H01	5335279	O02	0.37937	0.64012	col18_var1	8B	eDNA	0.5
1562107	A02	5335279	A03	2.8705	0.62274	col18_var1	9B	eDNA	1
1562107	B02	5335279	C03	0.32982	2.71621	col18_var1	10B	eDNA	0
1562107	C02	5335279	E03	2.83168	0.67921	col18_var1	11B	eDNA	0.75
1562107	D02	5335279	G03	3.05149	0.71115	col18_var1	12B	eDNA	0.25
1562107	E02	5335279	I03	0.31479	2.4341	col18_var1	13B	eDNA	0.5
1562107	F02	5335279	K03	0.37964	2.63949	col18_var1	14B	eDNA	0.5
1562107	G02	5335279	M03	3.09988	0.63689	col18_var1	15B	eDNA	1
1562107	H02	5335279	O03	0.38604	2.64154	col18_var1	16B	eDNA	0
1562107	A02	5335279	A04	2.68147	0.69963	col18_var1	9B	eDNA	1
1562107	B02	5335279	C04	0.37545	2.84072	col18_var1	10B	eDNA	0
1562107	C02	5335279	E04	3.37201	0.70183	col18_var1	11B	eDNA	0.75
1562107	D02	5335279	G04	2.96241	0.74143	col18_var1	12B	eDNA	0.25
1562107	E02	5335279	I04	2.99875	0.6245	col18_var1	13B	eDNA	0.5
1562107	F02	5335279	K04	2.64975	0.57003	col18_var1	14B	eDNA	0.5
1562107	G02	5335279	M04	3.08672	0.71532	col18_var1	15B	eDNA	1
1562107	H02	5335279	O04	0.36247	2.70227	col18_var1	16B	eDNA	0
1562107	A03	5335279	A05	2.40142	0.52313	col18_var1	17B	eDNA	0.75
1562107	B03	5335279	C05	1.97165	1.44999	col18_var1	18B	eDNA	0.25
1562107	C03	5335279	E05	0.45683	0.84073	col18_var1	Neg_30L	Control	Neg
1562107	D03	5335279	G05	2.00117	1.60262	col18_var1	1B6	eDNA	0.5
1562107	E03	5335279	I05	2.92485	0.67107	col18_var1	2B6	eDNA	0.5
1562107	F03	5335279	K05	2.83757	0.78182	col18_var1	3B6	eDNA	1
1562107	G03	5335279	M05	0.39367	2.73344	col18_var1	4B6	eDNA	0
1562107	H03	5335279	O05	2.74023	0.69227	col18_var1	5B6	eDNA	0.75
1562107	A03	5335279	A06	2.46383	1.12353	col18_var1	17B	eDNA	0.75
1562107	B03	5335279	C06	1.968	1.48166	col18_var1	18B	eDNA	0.25
1562107	C03	5335279	E06	0.44637	0.80169	col18_var1	Neg_30L	Control	Neg
1562107	D03	5335279	G06	2.03109	1.69748	col18_var1	1B6	eDNA	0.5
1562107	E03	5335279	I06	2.09894	1.20848	col18_var1	2B6	eDNA	0.5
1562107	F03	5335279	K06	2.91314	0.55493	col18_var1	3B6	eDNA	1
1562107	G03	5335279	M06	0.39001	3.0968	col18_var1	4B6	eDNA	0
1562107	H03	5335279	O06	2.69242	0.82546	col18_var1	5B6	eDNA	0.75
1562107	A04	5335279	A07	2.23277	1.14391	col18_var1	6B6	eDNA	0.25
1562107	B04	5335279	C07	2.13817	1.2405	col18_var1	7B6	eDNA	0.5
1562107	C04	5335279	E07	2.30369	0.97496	col18_var1	8B6	eDNA	0.5
1562107	D04	5335279	G07	3.27043	0.69924	col18_var1	9B6	eDNA	1
1562107	E04	5335279	I07	0.39748	2.98563	col18_var1	10B6	eDNA	0
1562107	F04	5335279	K07	2.60858	1.05414	col18_var1	11B6	eDNA	0.75
1562107	G04	5335279	M07	1.67405	1.22721	col18_var1	12B6	eDNA	0.25
1562107	H04	5335279	O07	2.20755	1.20309	col18_var1	13B6	eDNA	0.5
1562107	A04	5335279	A08	1.11722	2.20107	col18_var1	6B6	eDNA	0.25
1562107	B04	5335279	C08	1.90026	1.60091	col18_var1	7B6	eDNA	0.5
1562107	C04	5335279	E08	1.27748	2.26724	col18_var1	8B6	eDNA	0.5
1562107	D04	5335279	G08	2.93265	0.83499	col18_var1	9B6	eDNA	1
1562107	E04	5335279	I08	0.39339	2.74249	col18_var1	10B6	eDNA	0
1562107	F04	5335279	K08	2.82896	0.72458	col18_var1	11B6	eDNA	0.75
1562107	G04	5335279	M08	1.89431	1.11931	col18_var1	12B6	eDNA	0.25
1562107	H04	5335279	O08	1.43725	2.00408	col18_var1	13B6	eDNA	0.5
1562107	A05	5335279	A09	2.19263	1.15858	col18_var1	14B6	eDNA	0.5
1562107	B05	5335279	C09	2.60529	0.48273	col18_var1	15B6	eDNA	1
1562107	C05	5335279	E09	0.39796	2.91734	col18_var1	16B6	eDNA	0
1562107	D05	5335279	G09	2.83036	0.88555	col18_var1	17B6	eDNA	0.75
1562107	E05	5335279	I09	1.48056	2.06627	col18_var1	18B6	eDNA	0.25
1562107	F05	5335279	K09	2.90241	0.67989	col18_var1	Neg_6L	Control	Neg
1562107	G05	5335279	M09	0.49767	0.80127	col18_var1	Neg	Control	Neg
1562107	H05	5335279	O09	0.46889	0.75404	col18_var1	Neg	Control	Neg
1562107	A05	5335279	A10	1.78159	1.58254	col18_var1	14B6	eDNA	0.5
1562107	B05	5335279	C10	2.66826	0.58917	col18_var1	15B6	eDNA	1
1562107	C05	5335279	E10	0.40674	3.02257	col18_var1	16B6	eDNA	0
1562107	D05	5335279	G10	2.75488	1.13492	col18_var1	17B6	eDNA	0.75
1562107	E05	5335279	I10	1.15193	1.84993	col18_var1	18B6	eDNA	0.25
1562107	F05	5335279	K10	0.46821	0.82882	col18_var1	Neg_6L	Control	Neg
1562107	G05	5335279	M10	0.46822	0.77759	col18_var1	Neg	Control	Neg
1562107	H05	5335279	O10	0.54789	0.96169	col18_var1	Neg	Control	Neg
1562107	A06	5335279	A11	2.29854	1.2073	col18_var1	1B	eDNA	0.5
1562107	B06	5335279	C11	0.40488	2.67905	col18_var1	2B	eDNA	0.5
1562107	C06	5335279	E11	3.01907	0.69482	col18_var1	3B	eDNA	1
1562107	D06	5335279	G11	0.48442	0.77995	col18_var1	4B	eDNA	0
1562107	E06	5335279	I11	2.84567	0.72545	col18_var1	5B	eDNA	0.75
1562107	F06	5335279	K11	1.55767	1.93093	col18_var1	6B	eDNA	0.25
1562107	G06	5335279	M11	2.31775	1.36603	col18_var1	7B	eDNA	0.5
1562107	H06	5335279	O11	2.03189	1.19921	col18_var1	8B	eDNA	0.5
1562107	A06	5335279	A12	1.70318	1.63487	col18_var1	1B	eDNA	0.5
1562107	B06	5335279	C12	2.55193	1.0796	col18_var1	2B	eDNA	0.5
1562107	C06	5335279	E12	0.55861	1.07925	col18_var1	3B	eDNA	1
1562107	D06	5335279	G12	0.36671	2.80718	col18_var1	4B	eDNA	0
1562107	E06	5335279	I12	2.05257	1.22392	col18_var1	5B	eDNA	0.75
1562107	F06	5335279	K12	1.78363	1.85355	col18_var1	6B	eDNA	0.25
1562107	G06	5335279	M12	2.11181	1.6045	col18_var1	7B	eDNA	0.5
1562107	H06	5335279	O12	0.44892	0.75795	col18_var1	8B	eDNA	0.5
1562107	A07	5335279	A13	2.82637	0.66504	col18_var1	9B	eDNA	1
1562107	B07	5335279	C13	0.36217	2.9913	col18_var1	10B	eDNA	0
1562107	C07	5335279	E13	2.6332	0.72297	col18_var1	11B	eDNA	0.75
1562107	D07	5335279	G13	3.1267	0.67503	col18_var1	12B	eDNA	0.25
1562107	E07	5335279	I13	0.4056	2.54291	col18_var1	13B	eDNA	0.5
1562107	F07	5335279	K13	2.95498	0.68089	col18_var1	14B	eDNA	0.5
1562107	G07	5335279	M13	0.42751	0.96261	col18_var1	15B	eDNA	1
1562107	H07	5335279	O13	0.39035	2.64215	col18_var1	16B	eDNA	0
1562107	A07	5335279	A14	2.6788	0.67296	col18_var1	9B	eDNA	1
1562107	B07	5335279	C14	0.55	2.92683	col18_var1	10B	eDNA	0
1562107	C07	5335279	E14	3.05556	0.76157	col18_var1	11B	eDNA	0.75
1562107	D07	5335279	G14	2.91049	0.80948	col18_var1	12B	eDNA	0.25
1562107	E07	5335279	I14	2.55305	0.78505	col18_var1	13B	eDNA	0.5
1562107	F07	5335279	K14	0.45803	0.86263	col18_var1	14B	eDNA	0.5
1562107	G07	5335279	M14	2.90596	0.66128	col18_var1	15B	eDNA	1
1562107	H07	5335279	O14	0.35872	2.72415	col18_var1	16B	eDNA	0
1562107	A08	5335279	A15	2.77123	0.67496	col18_var1	17B	eDNA	0.75
1562107	B08	5335279	C15	1.97031	1.90045	col18_var1	18B	eDNA	0.25
1562107	C08	5335279	E15	0.43937	0.66191	col18_var1	Neg_30L	Control	Neg
1562107	D08	5335279	G15	1.94401	1.4608	col18_var1	1B6	eDNA	0.5
1562107	E08	5335279	I15	1.52587	1.72084	col18_var1	2B6	eDNA	0.5
1562107	F08	5335279	K15	2.98033	0.74873	col18_var1	3B6	eDNA	1
1562107	G08	5335279	M15	0.46243	2.68628	col18_var1	4B6	eDNA	0
1562107	H08	5335279	O15	2.98927	0.78941	col18_var1	5B6	eDNA	0.75
1562107	A08	5335279	A16	0.44354	0.8402	col18_var1	17B	eDNA	0.75
1562107	B08	5335279	C16	2.03193	1.27151	col18_var1	18B	eDNA	0.25
1562107	C08	5335279	E16	0.54664	0.8962	col18_var1	Neg_30L	Control	Neg
1562107	D08	5335279	G16	1.88561	1.3262	col18_var1	1B6	eDNA	0.5
1562107	E08	5335279	I16	2.02935	1.22851	col18_var1	2B6	eDNA	0.5
1562107	F08	5335279	K16	3.04757	0.65499	col18_var1	3B6	eDNA	1
1562107	G08	5335279	M16	0.39535	3.03488	col18_var1	4B6	eDNA	0
1562107	H08	5335279	O16	3.07395	0.90267	col18_var1	5B6	eDNA	0.75
1562107	A09	5335279	A17	1.49449	1.76304	col18_var1	6B6	eDNA	0.25
1562107	B09	5335279	C17	2.22359	1.35786	col18_var1	7B6	eDNA	0.5
1562107	C09	5335279	E17	2.91045	0.62979	col18_var1	8B6	eDNA	0.5
1562107	D09	5335279	G17	3.01599	0.62742	col18_var1	9B6	eDNA	1
1562107	E09	5335279	I17	0.40895	3.03098	col18_var1	10B6	eDNA	0
1562107	F09	5335279	K17	3.11685	0.7186	col18_var1	11B6	eDNA	0.75
[truncated: 1,116 more rows]
