# Supplementary material for: Hybrid Horizons: Screening Hybridisation Through Nuclear Environmental DNA
Source: Mol Ecol Resour. 2026 May 4;26:e70134. doi: 10.1111/1755-0998.70134 (PMC13137079; doi:10.1111/1755-0998.70134)
Supplement: Supplementary file 6 — Table S3: Mismatched genotypes found in the individual skin swab samples used for validating eDNA data. Each row corresponds to an animal–SNP combination whose coordinates fell closer to the centroid of a genotype other than the one assigned based on sample metadata; these genotypes were excluded from downstream analyses, and the associated environmental samples were removed for the corresponding SNPs. Columns: SNPID, SNP name, SubjectID, individual identifier; assigned_Genotype, genotype inferred from species identity based on collection records; nearest_genotype, genotype of the closest centroid in the FAM–HEX plane; FAM and HEX, fluorescence intensities after replicate averaging; own_dist, Euclidean distance to the assigned‐genotype centroid; nearest_dist, Euclidean distance to the nearest centroid; eDNA_associated, IDs of eDNA samples excluded alongside the mismatched call. [file MEN-26-e70134-s009.xlsx]

## Sheet: Table S2
Table S3. Mismatched genotypes found in the individual skin swab samples used for validating eDNA data. Each row corresponds to an animal–SNP combination whose coordinates fell closer to the centroid of a genotype other than the one assigned based on sample metadata; these genotypes were excluded from downstream analyses, and the associated environmental samples were removed for the corresponding…
SNPID	SubjectID	assigned_Genotype	nearest_genotype	FAM	HEX	own_dist	nearest_dist	eDNA_associated
arh_var1	M12A	T. ivanbureschi	F1	1.57829	1.92747	1.44299	0.153042	12B; 12B6
arh_var1	M18A	T. ivanbureschi	F1	1.69932	1.57997	1.76256	0.518976	18B; 18B6
arh_var1	M8	F1	T. ivanbureschi	0.735598	2.38741	0.832677	0.517155	8B; 8B6
clasp2_var1	F2	F1	T. ivanbureschi	0.41779	2.57252	1.54549	0.203419	2B; 2B6
clasp2_var1	M12A	T. ivanbureschi	F1	1.42023	1.90884	1.3046	0.349592	12B; 12B6
clasp2_var1	M17B	F1	T. ivanbureschi	0.986407	2.20628	0.871387	0.785361	17B; 17B6
clasp2_var1	M8	F1	T. macedonicus	2.413	0.865683	1.09048	0.26093	8B; 8B6
col18_var1	M12A	T. ivanbureschi	F1	1.72838	1.69364	1.64492	0.371407	12B; 12B6
col18_var1	M17B	F1	T. ivanbureschi	1.23873	2.11339	1.01556	1.00053	17B; 17B6
fam178	F10	T. ivanbureschi	F1	1.43924	1.59053	1.29399	0.271259	10B; 10B6
fam178	M12A	T. ivanbureschi	F1	1.47156	1.95713	1.1199	0.452471	12B; 12B6
fam178	M16	T. ivanbureschi	F1	1.86655	1.85919	1.52103	0.326682	16B; 16B6
fam178	M8	F1	T. macedonicus	2.28175	0.932075	0.858596	0.522693	8B; 8B6
hmp19_var1	M12A	T. ivanbureschi	F1	1.44283	2.39581	1.19069	0.45107	12B; 12B6
hmp19_var1	M8	F1	T. ivanbureschi	0.366867	2.8699	1.61211	0.121727	8B; 8B6
opa_var1	F2	F1	T. ivanbureschi	0.77311	2.41462	1.18072	0.567282	2B; 2B6
opa_var1	M12A	T. ivanbureschi	F1	1.52405	1.92024	1.44353	0.286937	12B; 12B6
supt6h_var1	M12A	T. ivanbureschi	F1	1.02784	1.8775	1.05293	0.37016	12B; 12B6
usp_var1	F16	T. ivanbureschi	F1	1.15172	1.78802	1.55064	0.924808	16B; 16B6
usp_var1	M2	F1	T. ivanbureschi	1.07445	2.59002	1.1765	0.911878	2B; 2B6
wiz_var1	M12A	T. ivanbureschi	F1	1.27731	2.46847	1.04264	0.410749	12B; 12B6
wiz_var1	M2	F1	T. macedonicus	2.19503	1.25412	1.16092	1.06555	2B; 2B6
wiz_var1	M8	F1	T. macedonicus	2.33741	1.23885	1.24812	0.942434	8B; 8B6
