# Supplementary material for: Hybrid Horizons: Screening Hybridisation Through Nuclear Environmental DNA
Source: Mol Ecol Resour. 2026 May 4;26:e70134. doi: 10.1111/1755-0998.70134 (PMC13137079; doi:10.1111/1755-0998.70134)
Supplement: Supplementary file 7 — Table S4: Outlier genotypes excluded from the calculation of centroid angles. Each row corresponds to an individual–SNP combination whose fluorescence centroid (FAM, HEX) fell beyond the median + 3 × MAD Euclidean‐distance threshold from the centroid of its assigned‐genotype cluster. Columns: SNPID, SNP name; SubjectID, animal identifier; Assigned_Genotype, genotype inferred from species identity based on collection records; FAM and HEX, fluorescence intensities after replicate averaging; Genotype_FAM and Genotype_HEX, fluorescence coordinates of the assigned‐genotype centroid; dist_to_genotype, Euclidean distance from the subject centroid to its assigned‐genotype centroid; threshold, distance cutoff (median + 3 × MAD) for the corresponding SNP–genotype cluster. Values exceeding the threshold were flagged as outliers, removed from centroid estimation, and excluded from the calculation of centroid angles. Outliers flagged as mismatched genotypes are shown in Table S3. [file MEN-26-e70134-s010.xlsx]

## Sheet: Table S3
Table S4. Outlier genotypes excluded from the calculation of centroid angles. Each row corresponds to an individual–SNP combination whose fluorescence centroid (FAM, HEX) fell beyond the median + 3×MAD Euclidean-distance threshold from the centroid of its assigned genotype cluster. Columns: SNPID, SNP name; SubjectID, animal identifier; Assigned_Genotype, genotype inferred from species identity b…
SNPID	SubjectID	Assigned_Genotype	FAM	HEX	Genotype_FAM	Genotype_HEX	dist_to_genotype	threshold
arh_var1	F13	F1	1.80312	1.5517	1.50102	2.05957	0.590927	0.37049
arh_var1	F2	F1	0.761333	2.05791	1.50102	2.05957	0.739689	0.37049
arh_var1	F3	T. macedonicus	2.46616	0.66764	2.69299	0.70246	0.229494	0.182864
arh_var1	M1	F1	1.75072	1.71291	1.50102	2.05957	0.427227	0.37049
arh_var1	M2	F1	1.08576	2.26566	1.50102	2.05957	0.463585	0.37049
clasp2_var1	F13	F1	1.92578	1.28638	1.66348	1.65775	0.454665	0.415403
clasp2_var1	M3	T. macedonicus	2.89485	0.669555	2.6134	0.69858	0.282945	0.247702
col18_var1	F13	F1	1.47192	1.91109	1.98968	1.42969	0.706984	0.395866
col18_var1	F2	F1	1.49012	1.52858	1.98968	1.42969	0.509254	0.395866
col18_var1	M8	F1	1.29838	1.95933	1.98968	1.42969	0.870867	0.395866
fam178	F13	F1	1.38604	1.50187	1.70989	1.57252	0.331474	0.250694
fam178	F2	F1	1.67689	1.23693	1.70989	1.57252	0.337205	0.250694
fam178	F3	T. macedonicus	2.22323	0.611427	2.72913	0.66178	0.508396	0.292916
fam178	M11B	T. macedonicus	3.13578	0.653702	2.72913	0.66178	0.40673	0.292916
fam178	M17B	F1	1.95108	0.91783	1.70989	1.57252	0.697704	0.250694
fam178	M2	F1	1.6523	1.09334	1.70989	1.57252	0.482627	0.250694
hmp19_var1	M17B	F1	1.20616	2.09397	1.78308	2.09968	0.576948	0.381605
hmp19_var1	M18A	T. ivanbureschi	0.48459	2.64073	0.40786	2.98452	0.352251	0.251559
hmp19_var1	M5B	T. macedonicus	2.78349	0.833418	3.0943	0.6957	0.339952	0.329531
opa_var1	F3	T. macedonicus	2.36875	0.55841	2.88493	0.66648	0.527372	0.137337
opa_var1	M1	F1	1.15989	2.22695	1.7234	1.71386	0.762107	0.582385
opa_var1	M17B	F1	1.14327	1.90836	1.7234	1.71386	0.611865	0.582385
opa_var1	M4	T. ivanbureschi	0.40519	3.14435	0.44084	2.8744	0.272289	0.271561
opa_var1	M5B	T. macedonicus	2.73501	0.704665	2.88493	0.66648	0.154704	0.137337
supt6h_var1	F3	T. macedonicus	1.91579	0.595335	2.78161	0.594335	0.865821	0.522042
supt6h_var1	F4	T. ivanbureschi	0.454933	1.92669	0.34623	2.68004	0.761152	0.477922
supt6h_var1	M1	F1	1.42875	1.10599	1.28145	1.60787	0.523049	0.492039
supt6h_var1	M16	T. ivanbureschi	0.3758	3.28653	0.34623	2.68004	0.607205	0.477922
supt6h_var1	M17B	F1	1.56398	1.12952	1.28145	1.60787	0.55555	0.492039
supt6h_var1	M2	F1	1.50295	1.03046	1.28145	1.60787	0.618433	0.492039
usp_var1	M1	F1	1.25257	1.95358	2.0621	1.95072	0.809535	0.474882
wiz_var1	F2	F1	1.19386	2.59912	1.63855	2.27297	0.551476	0.439777
wiz_var1	M1	F1	1.12843	2.60059	1.63855	2.27297	0.606266	0.439777
wiz_var1	M5B	T. macedonicus	2.7291	1.04583	3.07001	0.646	0.525433	0.220066
