# Supplementary material for: Hybrid Horizons: Screening Hybridisation Through Nuclear Environmental DNA
Source: Mol Ecol Resour. 2026 May 4;26:e70134. doi: 10.1111/1755-0998.70134 (PMC13137079; doi:10.1111/1755-0998.70134)
Supplement: Supplementary file 8 — Table S5: Angular positions of genotype centroids used to map fluorescence ratios to the hybrid index (HI) scale. For each SNP, centroid angles (in degrees) are calculated from the origin of the FAM–HEX fluorescence plane, with 0° aligned to the FAM axis and 90° to the HEX axis. alpha_A: centroid angle for T. ivanbureschi homozygotes (HI = 0); alpha_AB: centroid angle for F1 hybrids (HI = 0.5); alpha_B: centroid angle for T. macedonicus homozygotes (HI = 1). These angles were derived after low‐fluorescence filtering, averaging across PCR replicates, and outlier removal. [file MEN-26-e70134-s001.xlsx]

## Sheet: Table S4
Table S5. Angular positions of genotype centroids used to map fluorescence ratios to the hybrid index (HI) scale. For each SNP, centroid angles (in degrees) are calculated from the origin of the FAM–HEX fluorescence plane, with 0° aligned to the FAM axis and 90° to the HEX axis. alpha_A: centroid angle for T. ivanbureschi homozygotes (HI = 0); alpha_AB: centroid angle for F1 hybrids (HI = 0.5); a…
SNPID	alpha_A	alpha_AB	alpha_B
arh_var1	81.2517	54.2937	14.3956
clasp2_var1	81.2452	44.4944	15.1705
col18_var1	80.7497	34.9958	12.4452
fam178	80.921	43.5723	14.246
hmp19_var1	82.3073	48.6945	12.4192
opa_var1	81.4391	44.2525	12.9448
supt6h_var1	82.7581	51.5893	12.3734
usp_var1	84.1748	44.1254	10.5652
wiz_var1	82.8545	53.294	11.6145
