# Supplementary material for: Hybrid Horizons: Screening Hybridisation Through Nuclear Environmental DNA
Source: Mol Ecol Resour. 2026 May 4;26:e70134. doi: 10.1111/1755-0998.70134 (PMC13137079; doi:10.1111/1755-0998.70134)
Supplement: Supplementary file 9 — Table S6: Observed Hybrid Index (HI_obs) for all sample–SNP combinations. Columns: SNPID, SNP name; SubjectID, sample name; Dataset, origin of the data (skin swabs or eDNA); alpha sample, angle derived from FAM and HEX fluorescence readings; Sampling, eDNA sampling regime (NA for skin swabs); Genotypic profile, expected hybrid index based on verified allele composition (NA for skin swabs); HI_exp, expected HI for all samples (eDNA and skin swabs); HI_obs, observed HI. [file MEN-26-e70134-s004.xlsx]

## Sheet: Table S5
Table S6. Observed Hybrid Index (HI_obs) for all sample–SNP combinations. Columns: SNPID, SNP name; SubjectID, sample name; Dataset, origin of the data (skin swabs or eDNA); alpha sample, angle derived from FAM and HEX fluorescence readings; Sampling, eDNA sampling regime (NA for skin swabs); Genotypic profile, expected hybrid index based on verified allele composition (NA for skin swabs); HI_exp…
SNPID	SubjectID	Dataset	alpha_sample	Sampling	Genotypic profile	HI_exp	HI_obs
arh_var1	10B	eDNA	80.7616	Low conc. eDNA	HI(0)	0	0.0090896
arh_var1	10B6	eDNA	80.2804	High conc. eDNA	HI(0)	0	0.0180138
arh_var1	11B	eDNA	21.6691	Low conc. eDNA	HI(0.75)	0.75	0.908849
arh_var1	11B6	eDNA	22.8416	High conc. eDNA	HI(0.75)	0.75	0.894155
arh_var1	13B	eDNA	27.0497	Low conc. eDNA	HI(0.5)	0.5	0.84142
arh_var1	13B6	eDNA	58.5312	High conc. eDNA	HI(0.5)	0.5	0.421404
arh_var1	14B	eDNA	44.4975	Low conc. eDNA	HI(0.5)	0.5	0.622765
arh_var1	14B6	eDNA	61.0368	High conc. eDNA	HI(0.5)	0.5	0.374933
arh_var1	15B	eDNA	29.3758	Low conc. eDNA	HI(1)	1	0.812269
arh_var1	15B6	eDNA	14.3106	High conc. eDNA	HI(1)	1	1.00107
arh_var1	16B	eDNA	81.8432	Low conc. eDNA	HI(0)	0	-0.010971
arh_var1	16B6	eDNA	80.6179	High conc. eDNA	HI(0)	0	0.0117551
arh_var1	17B	eDNA	40.8046	Low conc. eDNA	HI(0.75)	0.75	0.669044
arh_var1	17B6	eDNA	24.1362	High conc. eDNA	HI(0.75)	0.75	0.877931
arh_var1	1B	eDNA	43.1542	Low conc. eDNA	HI(0.5)	0.5	0.639599
arh_var1	1B6	eDNA	50.4601	High conc. eDNA	HI(0.5)	0.5	0.548042
arh_var1	2B	eDNA	67.5952	Low conc. eDNA	HI(0.5)	0.5	0.253292
arh_var1	2B6	eDNA	46.0782	High conc. eDNA	HI(0.5)	0.5	0.602956
arh_var1	3B	eDNA	14.0847	Low conc. eDNA	HI(1)	1	1.0039
arh_var1	3B6	eDNA	16.0365	High conc. eDNA	HI(1)	1	0.979437
arh_var1	4B	eDNA	78.4686	Low conc. eDNA	HI(0)	0	0.0516177
arh_var1	4B6	eDNA	79.5726	High conc. eDNA	HI(0)	0	0.0311424
arh_var1	5B	eDNA	17.8398	Low conc. eDNA	HI(0.75)	0.75	0.956837
arh_var1	5B6	eDNA	33.2484	High conc. eDNA	HI(0.75)	0.75	0.763738
arh_var1	6B	eDNA	61.0731	Low conc. eDNA	HI(0.25)	0.25	0.374259
arh_var1	6B6	eDNA	49.9682	High conc. eDNA	HI(0.25)	0.25	0.554207
arh_var1	7B	eDNA	51.15	Low conc. eDNA	HI(0.5)	0.5	0.539396
arh_var1	7B6	eDNA	48.4963	High conc. eDNA	HI(0.5)	0.5	0.572653
arh_var1	9B	eDNA	18.4842	Low conc. eDNA	HI(1)	1	0.948762
arh_var1	9B6	eDNA	15.5839	High conc. eDNA	HI(1)	1	0.985109
clasp2_var1	10B	eDNA	81.668	Low conc. eDNA	HI(0)	0	-0.00575168
clasp2_var1	10B6	eDNA	81.2267	High conc. eDNA	HI(0)	0	0.000252
clasp2_var1	11B	eDNA	15.1819	Low conc. eDNA	HI(0.75)	0.75	0.999805
clasp2_var1	11B6	eDNA	14.8552	High conc. eDNA	HI(0.75)	0.75	1.00537
clasp2_var1	13B	eDNA	59.9384	Low conc. eDNA	HI(0.5)	0.5	0.289882
clasp2_var1	13B6	eDNA	40.9567	High conc. eDNA	HI(0.5)	0.5	0.56032
clasp2_var1	14B	eDNA	55.2271	Low conc. eDNA	HI(0.5)	0.5	0.35398
clasp2_var1	14B6	eDNA	42.3564	High conc. eDNA	HI(0.5)	0.5	0.536454
clasp2_var1	15B	eDNA	12.1075	Low conc. eDNA	HI(1)	1	1.05223
clasp2_var1	15B6	eDNA	13.296	High conc. eDNA	HI(1)	1	1.03196
clasp2_var1	16B	eDNA	81.0825	Low conc. eDNA	HI(0)	0	0.00221465
clasp2_var1	16B6	eDNA	81.3441	High conc. eDNA	HI(0)	0	-0.00134524
clasp2_var1	18B	eDNA	55.3253	Low conc. eDNA	HI(0.25)	0.25	0.352644
clasp2_var1	18B6	eDNA	57.0826	High conc. eDNA	HI(0.25)	0.25	0.328736
clasp2_var1	1B	eDNA	46.3023	Low conc. eDNA	HI(0.5)	0.5	0.475403
clasp2_var1	1B6	eDNA	39.0623	High conc. eDNA	HI(0.5)	0.5	0.592621
clasp2_var1	3B	eDNA	12.7459	Low conc. eDNA	HI(1)	1	1.04134
clasp2_var1	3B6	eDNA	13.3985	High conc. eDNA	HI(1)	1	1.03021
clasp2_var1	4B	eDNA	81.9028	Low conc. eDNA	HI(0)	0	-0.00894607
clasp2_var1	4B6	eDNA	80.2925	High conc. eDNA	HI(0)	0	0.0129619
clasp2_var1	5B	eDNA	25.7836	Low conc. eDNA	HI(0.75)	0.75	0.819036
clasp2_var1	5B6	eDNA	22.2128	High conc. eDNA	HI(0.75)	0.75	0.879921
clasp2_var1	6B	eDNA	42.7449	Low conc. eDNA	HI(0.25)	0.25	0.529831
clasp2_var1	6B6	eDNA	49.2643	High conc. eDNA	HI(0.25)	0.25	0.435104
clasp2_var1	7B	eDNA	38.0729	Low conc. eDNA	HI(0.5)	0.5	0.609492
clasp2_var1	7B6	eDNA	51.9369	High conc. eDNA	HI(0.5)	0.5	0.398744
clasp2_var1	9B	eDNA	13.9748	Low conc. eDNA	HI(1)	1	1.02039
clasp2_var1	9B6	eDNA	13.0904	High conc. eDNA	HI(1)	1	1.03547
col18_var1	10B	eDNA	81.9769	Low conc. eDNA	HI(0)	0	-0.0134103
col18_var1	10B6	eDNA	82.3771	High conc. eDNA	HI(0)	0	-0.0177836
col18_var1	11B	eDNA	13.5476	Low conc. eDNA	HI(0.75)	0.75	0.975556
col18_var1	11B6	eDNA	18.6782	High conc. eDNA	HI(0.75)	0.75	0.861798
col18_var1	13B	eDNA	45.5176	Low conc. eDNA	HI(0.5)	0.5	0.385017
col18_var1	13B6	eDNA	39.7797	High conc. eDNA	HI(0.5)	0.5	0.447721
col18_var1	14B	eDNA	33.0277	Low conc. eDNA	HI(0.5)	0.5	0.543637
col18_var1	14B6	eDNA	27.2051	High conc. eDNA	HI(0.5)	0.5	0.672738
col18_var1	15B	eDNA	12.4863	Low conc. eDNA	HI(1)	1	0.999088
col18_var1	15B6	eDNA	12.5494	High conc. eDNA	HI(1)	1	0.997688
col18_var1	16B	eDNA	82.04	Low conc. eDNA	HI(0)	0	-0.0141005
col18_var1	16B6	eDNA	82.2247	High conc. eDNA	HI(0)	0	-0.0161185
col18_var1	18B	eDNA	37.5435	Low conc. eDNA	HI(0.25)	0.25	0.472158
col18_var1	18B6	eDNA	47.9027	High conc. eDNA	HI(0.25)	0.25	0.358952
col18_var1	1B	eDNA	40.9713	Low conc. eDNA	HI(0.5)	0.5	0.4347
col18_var1	1B6	eDNA	37.749	High conc. eDNA	HI(0.5)	0.5	0.469912
col18_var1	2B	eDNA	48.3476	Low conc. eDNA	HI(0.5)	0.5	0.354091
col18_var1	2B6	eDNA	29.374	High conc. eDNA	HI(0.5)	0.5	0.624647
col18_var1	3B	eDNA	12.4876	Low conc. eDNA	HI(1)	1	0.999059
col18_var1	3B6	eDNA	13.0977	High conc. eDNA	HI(1)	1	0.985532
col18_var1	4B	eDNA	82.9492	Low conc. eDNA	HI(0)	0	-0.0240356
col18_var1	4B6	eDNA	81.9124	High conc. eDNA	HI(0)	0	-0.0127057
col18_var1	5B	eDNA	18.6228	Low conc. eDNA	HI(0.75)	0.75	0.863028
col18_var1	5B6	eDNA	15.6005	High conc. eDNA	HI(0.75)	0.75	0.930039
col18_var1	6B	eDNA	41.0459	Low conc. eDNA	HI(0.25)	0.25	0.433884
col18_var1	6B6	eDNA	45.9754	High conc. eDNA	HI(0.25)	0.25	0.380014
col18_var1	7B	eDNA	36.3135	Low conc. eDNA	HI(0.5)	0.5	0.485599
col18_var1	7B6	eDNA	36.0671	High conc. eDNA	HI(0.5)	0.5	0.488292
col18_var1	8B	eDNA	58.1155	Low conc. eDNA	HI(0.5)	0.5	0.247347
col18_var1	8B6	eDNA	30.8144	High conc. eDNA	HI(0.5)	0.5	0.592711
col18_var1	9B	eDNA	13.5283	Low conc. eDNA	HI(1)	1	0.975983
col18_var1	9B6	eDNA	12.781	High conc. eDNA	HI(1)	1	0.992553
fam178	11B	eDNA	16.5835	Low conc. eDNA	HI(0.75)	0.75	0.960147
fam178	11B6	eDNA	14.5668	High conc. eDNA	HI(0.75)	0.75	0.994532
fam178	13B	eDNA	35.1893	Low conc. eDNA	HI(0.5)	0.5	0.642926
fam178	13B6	eDNA	59.1466	High conc. eDNA	HI(0.5)	0.5	0.291501
fam178	14B	eDNA	24.4591	Low conc. eDNA	HI(0.5)	0.5	0.825872
fam178	14B6	eDNA	33.7054	High conc. eDNA	HI(0.5)	0.5	0.668226
fam178	15B	eDNA	11.4545	Low conc. eDNA	HI(1)	1	1.04759
fam178	15B6	eDNA	12.3388	High conc. eDNA	HI(1)	1	1.03252
fam178	17B	eDNA	32.9652	Low conc. eDNA	HI(0.75)	0.75	0.680845
fam178	17B6	eDNA	14.975	High conc. eDNA	HI(0.75)	0.75	0.98757
fam178	18B	eDNA	47.0964	Low conc. eDNA	HI(0.25)	0.25	0.452821
fam178	18B6	eDNA	58.5411	High conc. eDNA	HI(0.25)	0.25	0.299607
fam178	1B	eDNA	31.0004	Low conc. eDNA	HI(0.5)	0.5	0.714344
fam178	1B6	eDNA	49.4236	High conc. eDNA	HI(0.5)	0.5	0.421667
fam178	2B	eDNA	56.4112	Low conc. eDNA	HI(0.5)	0.5	0.328121
fam178	2B6	eDNA	40.8471	High conc. eDNA	HI(0.5)	0.5	0.546463
fam178	3B	eDNA	13.0648	Low conc. eDNA	HI(1)	1	1.02014
fam178	3B6	eDNA	13.2268	High conc. eDNA	HI(1)	1	1.01738
fam178	4B	eDNA	77.648	Low conc. eDNA	HI(0)	0	0.0438168
fam178	4B6	eDNA	81.9991	High conc. eDNA	HI(0)	0	-0.0144323
fam178	5B	eDNA	30.5886	Low conc. eDNA	HI(0.75)	0.75	0.721365
fam178	5B6	eDNA	25.8121	High conc. eDNA	HI(0.75)	0.75	0.802804
fam178	6B	eDNA	35.9084	Low conc. eDNA	HI(0.25)	0.25	0.630665
fam178	6B6	eDNA	45.6911	High conc. eDNA	HI(0.25)	0.25	0.471634
fam178	7B	eDNA	44.4011	Low conc. eDNA	HI(0.5)	0.5	0.488904
fam178	7B6	eDNA	45.5192	High conc. eDNA	HI(0.5)	0.5	0.473935
fam178	9B	eDNA	13.696	Low conc. eDNA	HI(1)	1	1.00938
fam178	9B6	eDNA	13.6236	High conc. eDNA	HI(1)	1	1.01061
hmp19_var1	10B	eDNA	82.0709	Low conc. eDNA	HI(0)	0	0.0035159
hmp19_var1	10B6	eDNA	80.429	High conc. eDNA	HI(0)	0	0.0279409
hmp19_var1	11B	eDNA	18.1059	Low conc. eDNA	HI(0.75)	0.75	0.921618
hmp19_var1	11B6	eDNA	22.9112	High conc. eDNA	HI(0.75)	0.75	0.855383
hmp19_var1	13B	eDNA	57.8808	Low conc. eDNA	HI(0.5)	0.5	0.363351
hmp19_var1	13B6	eDNA	72.9953	High conc. eDNA	HI(0.5)	0.5	0.138519
hmp19_var1	14B	eDNA	81.0905	Low conc. eDNA	HI(0.5)	0.5	0.0181009
hmp19_var1	14B6	eDNA	49.6927	High conc. eDNA	HI(0.5)	0.5	0.485152
hmp19_var1	15B	eDNA	25.9558	Low conc. eDNA	HI(1)	1	0.813418
hmp19_var1	15B6	eDNA	13.4703	High conc. eDNA	HI(1)	1	0.985512
hmp19_var1	16B	eDNA	82.1855	Low conc. eDNA	HI(0)	0	0.00181176
hmp19_var1	16B6	eDNA	81.7078	High conc. eDNA	HI(0)	0	0.00891796
hmp19_var1	17B	eDNA	49.3367	Low conc. eDNA	HI(0.75)	0.75	0.490447
hmp19_var1	17B6	eDNA	24.689	High conc. eDNA	HI(0.75)	0.75	0.830878
hmp19_var1	18B	eDNA	59.7606	Low conc. eDNA	HI(0.25)	0.25	0.335389
hmp19_var1	18B6	eDNA	60.4763	High conc. eDNA	HI(0.25)	0.25	0.324743
hmp19_var1	1B	eDNA	53.7797	Low conc. eDNA	HI(0.5)	0.5	0.424356
hmp19_var1	1B6	eDNA	50.6694	High conc. eDNA	HI(0.5)	0.5	0.470623
hmp19_var1	2B	eDNA	51.2131	Low conc. eDNA	HI(0.5)	0.5	0.462535
hmp19_var1	2B6	eDNA	59.6987	High conc. eDNA	HI(0.5)	0.5	0.336309
hmp19_var1	3B	eDNA	14.0651	Low conc. eDNA	HI(1)	1	0.977313
hmp19_var1	3B6	eDNA	15.8628	High conc. eDNA	HI(1)	1	0.952535
hmp19_var1	4B	eDNA	82.1858	Low conc. eDNA	HI(0)	0	0.0018081
hmp19_var1	4B6	eDNA	80.8916	High conc. eDNA	HI(0)	0	0.0210593
hmp19_var1	5B	eDNA	17.2197	Low conc. eDNA	HI(0.75)	0.75	0.933832
hmp19_var1	5B6	eDNA	37.7042	High conc. eDNA	HI(0.75)	0.75	0.651484
hmp19_var1	6B	eDNA	34.68	Low conc. eDNA	HI(0.25)	0.25	0.693168
hmp19_var1	6B6	eDNA	49.0931	High conc. eDNA	HI(0.25)	0.25	0.494071
hmp19_var1	7B	eDNA	53.6491	Low conc. eDNA	HI(0.5)	0.5	0.426298
hmp19_var1	7B6	eDNA	57.8737	High conc. eDNA	HI(0.5)	0.5	0.363457
hmp19_var1	9B	eDNA	12.9093	Low conc. eDNA	HI(1)	1	0.993244
hmp19_var1	9B6	eDNA	15.1266	High conc. eDNA	HI(1)	1	0.962682
opa_var1	10B	eDNA	82.7357	Low conc. eDNA	HI(0)	0	-0.0174341
opa_var1	10B6	eDNA	80.5173	High conc. eDNA	HI(0)	0	0.0123938
opa_var1	11B	eDNA	16.4361	Low conc. eDNA	HI(0.75)	0.75	0.944241
opa_var1	11B6	eDNA	13.817	High conc. eDNA	HI(0.75)	0.75	0.986069
opa_var1	13B	eDNA	51.5864	Low conc. eDNA	HI(0.5)	0.5	0.401389
opa_var1	13B6	eDNA	49.1167	High conc. eDNA	HI(0.5)	0.5	0.434596
opa_var1	14B	eDNA	32.2814	Low conc. eDNA	HI(0.5)	0.5	0.691184
opa_var1	14B6	eDNA	32.839	High conc. eDNA	HI(0.5)	0.5	0.682279
opa_var1	15B	eDNA	10.5538	Low conc. eDNA	HI(1)	1	1.03818
opa_var1	15B6	eDNA	17.154	High conc. eDNA	HI(1)	1	0.932777
opa_var1	16B	eDNA	83.278	Low conc. eDNA	HI(0)	0	-0.0247254
opa_var1	16B6	eDNA	80.5504	High conc. eDNA	HI(0)	0	0.0119491
opa_var1	17B	eDNA	31.5274	Low conc. eDNA	HI(0.75)	0.75	0.703225
opa_var1	17B6	eDNA	20.8963	High conc. eDNA	HI(0.75)	0.75	0.87301
opa_var1	18B	eDNA	47.1415	Low conc. eDNA	HI(0.25)	0.25	0.461155
opa_var1	18B6	eDNA	53.5417	High conc. eDNA	HI(0.25)	0.25	0.3751
opa_var1	1B	eDNA	45.1528	Low conc. eDNA	HI(0.5)	0.5	0.487894
opa_var1	1B6	eDNA	45.3511	High conc. eDNA	HI(0.5)	0.5	0.485227
opa_var1	3B	eDNA	12.2131	Low conc. eDNA	HI(1)	1	1.01168
opa_var1	3B6	eDNA	14.3015	High conc. eDNA	HI(1)	1	0.978333
opa_var1	4B	eDNA	82.5554	Low conc. eDNA	HI(0)	0	-0.0150096
opa_var1	4B6	eDNA	81.1115	High conc. eDNA	HI(0)	0	0.00440503
opa_var1	5B	eDNA	30.8782	Low conc. eDNA	HI(0.75)	0.75	0.713593
opa_var1	5B6	eDNA	25.5273	High conc. eDNA	HI(0.75)	0.75	0.79905
opa_var1	6B	eDNA	30.629	Low conc. eDNA	HI(0.25)	0.25	0.717573
opa_var1	6B6	eDNA	39.7591	High conc. eDNA	HI(0.25)	0.25	0.571761
opa_var1	7B	eDNA	51.0084	Low conc. eDNA	HI(0.5)	0.5	0.409161
opa_var1	7B6	eDNA	33.9277	High conc. eDNA	HI(0.5)	0.5	0.664892
opa_var1	8B	eDNA	29.6288	Low conc. eDNA	HI(0.5)	0.5	0.733547
opa_var1	8B6	eDNA	40.583	High conc. eDNA	HI(0.5)	0.5	0.558602
opa_var1	9B	eDNA	13.263	Low conc. eDNA	HI(1)	1	0.994917
opa_var1	9B6	eDNA	15.9991	High conc. eDNA	HI(1)	1	0.95122
supt6h_var1	10B	eDNA	82.1703	Low conc. eDNA	HI(0)	0	0.00942999
supt6h_var1	10B6	eDNA	81.7012	High conc. eDNA	HI(0)	0	0.0169543
supt6h_var1	11B	eDNA	15.3762	Low conc. eDNA	HI(0.75)	0.75	0.961713
supt6h_var1	11B6	eDNA	24.8738	High conc. eDNA	HI(0.75)	0.75	0.840621
supt6h_var1	13B	eDNA	49.3425	Low conc. eDNA	HI(0.5)	0.5	0.528646
supt6h_var1	13B6	eDNA	59.0036	High conc. eDNA	HI(0.5)	0.5	0.381062
supt6h_var1	14B	eDNA	36.7086	Low conc. eDNA	HI(0.5)	0.5	0.689727
supt6h_var1	14B6	eDNA	53.2706	High conc. eDNA	HI(0.5)	0.5	0.473028
supt6h_var1	15B	eDNA	15.438	Low conc. eDNA	HI(1)	1	0.960926
supt6h_var1	15B6	eDNA	21.9389	High conc. eDNA	HI(1)	1	0.87804
supt6h_var1	16B	eDNA	80.4165	Low conc. eDNA	HI(0)	0	0.0375632
supt6h_var1	16B6	eDNA	81.1792	High conc. eDNA	HI(0)	0	0.0253276
supt6h_var1	17B	eDNA	38.0295	Low conc. eDNA	HI(0.75)	0.75	0.672886
supt6h_var1	17B6	eDNA	22.0393	High conc. eDNA	HI(0.75)	0.75	0.87676
supt6h_var1	18B	eDNA	59.013	Low conc. eDNA	HI(0.25)	0.25	0.380911
supt6h_var1	18B6	eDNA	63.3718	High conc. eDNA	HI(0.25)	0.25	0.310988
supt6h_var1	1B	eDNA	59.4715	Low conc. eDNA	HI(0.5)	0.5	0.373557
supt6h_var1	1B6	eDNA	53.3339	High conc. eDNA	HI(0.5)	0.5	0.472014
supt6h_var1	2B	eDNA	59.4642	Low conc. eDNA	HI(0.5)	0.5	0.373673
supt6h_var1	2B6	eDNA	58.3434	High conc. eDNA	HI(0.5)	0.5	0.391653
supt6h_var1	3B	eDNA	16.7724	Low conc. eDNA	HI(1)	1	0.943912
supt6h_var1	3B6	eDNA	15.8843	High conc. eDNA	HI(1)	1	0.955236
supt6h_var1	4B	eDNA	79.8993	Low conc. eDNA	HI(0)	0	0.0458598
supt6h_var1	4B6	eDNA	80.9556	High conc. eDNA	HI(0)	0	0.0289151
supt6h_var1	5B	eDNA	16.8471	Low conc. eDNA	HI(0.75)	0.75	0.942961
supt6h_var1	5B6	eDNA	33.6754	High conc. eDNA	HI(0.75)	0.75	0.728401
supt6h_var1	6B	eDNA	76.0374	Low conc. eDNA	HI(0.25)	0.25	0.107812
supt6h_var1	6B6	eDNA	60.566	High conc. eDNA	HI(0.25)	0.25	0.355999
supt6h_var1	7B	eDNA	55.6273	Low conc. eDNA	HI(0.5)	0.5	0.435223
supt6h_var1	7B6	eDNA	56.2765	High conc. eDNA	HI(0.5)	0.5	0.424809
supt6h_var1	8B	eDNA	71.6525	Low conc. eDNA	HI(0.5)	0.5	0.178152
supt6h_var1	8B6	eDNA	35.4727	High conc. eDNA	HI(0.5)	0.5	0.705486
supt6h_var1	9B	eDNA	16.1487	Low conc. eDNA	HI(1)	1	0.951864
supt6h_var1	9B6	eDNA	14.431	High conc. eDNA	HI(1)	1	0.973765
usp_var1	10B	eDNA	83.4352	Low conc. eDNA	HI(0)	0	0.00923347
usp_var1	10B6	eDNA	82.4247	High conc. eDNA	HI(0)	0	0.0218495
usp_var1	11B	eDNA	13.642	Low conc. eDNA	HI(0.75)	0.75	0.954161
usp_var1	11B6	eDNA	13.775	High conc. eDNA	HI(0.75)	0.75	0.952179
usp_var1	13B	eDNA	54.2145	Low conc. eDNA	HI(0.5)	0.5	0.374042
usp_var1	13B6	eDNA	42.0649	High conc. eDNA	HI(0.5)	0.5	0.530699
usp_var1	14B	eDNA	59.8425	Low conc. eDNA	HI(0.5)	0.5	0.303779
usp_var1	14B6	eDNA	44.7636	High conc. eDNA	HI(0.5)	0.5	0.492033
usp_var1	15B	eDNA	11.0439	Low conc. eDNA	HI(1)	1	0.992869
usp_var1	15B6	eDNA	11.6211	High conc. eDNA	HI(1)	1	0.984269
usp_var1	17B	eDNA	33.9156	Low conc. eDNA	HI(0.75)	0.75	0.652112
usp_var1	17B6	eDNA	13.0678	High conc. eDNA	HI(0.75)	0.75	0.962715
usp_var1	18B	eDNA	40.8793	Low conc. eDNA	HI(0.25)	0.25	0.548362
usp_var1	18B6	eDNA	57.8138	High conc. eDNA	HI(0.25)	0.25	0.329106
usp_var1	1B	eDNA	48.7858	Low conc. eDNA	HI(0.5)	0.5	0.441818
usp_var1	1B6	eDNA	44.4869	High conc. eDNA	HI(0.5)	0.5	0.495487
usp_var1	3B	eDNA	11.4081	Low conc. eDNA	HI(1)	1	0.987443
usp_var1	3B6	eDNA	12.9014	High conc. eDNA	HI(1)	1	0.965194
usp_var1	4B	eDNA	83.7226	Low conc. eDNA	HI(0)	0	0.00564545
usp_var1	4B6	eDNA	81.0281	High conc. eDNA	HI(0)	0	0.0392857
usp_var1	5B	eDNA	27.4041	Low conc. eDNA	HI(0.75)	0.75	0.749124
usp_var1	5B6	eDNA	34.0466	High conc. eDNA	HI(0.75)	0.75	0.65016
usp_var1	6B	eDNA	68.8088	Low conc. eDNA	HI(0.25)	0.25	0.191839
usp_var1	6B6	eDNA	64.0921	High conc. eDNA	HI(0.25)	0.25	0.250724
usp_var1	7B	eDNA	33.6935	Low conc. eDNA	HI(0.5)	0.5	0.655422
usp_var1	7B6	eDNA	36.1202	High conc. eDNA	HI(0.5)	0.5	0.619266
usp_var1	8B	eDNA	45.1455	Low conc. eDNA	HI(0.5)	0.5	0.487265
usp_var1	8B6	eDNA	45.5399	High conc. eDNA	HI(0.5)	0.5	0.482341
usp_var1	9B	eDNA	11.5634	Low conc. eDNA	HI(1)	1	0.985129
usp_var1	9B6	eDNA	12.8907	High conc. eDNA	HI(1)	1	0.965354
wiz_var1	10B	eDNA	82.7658	Low conc. eDNA	HI(0)	0	0.00149979
wiz_var1	10B6	eDNA	81.6107	High conc. eDNA	HI(0)	0	0.0210387
wiz_var1	11B	eDNA	22.0247	Low conc. eDNA	HI(0.75)	0.75	0.875116
wiz_var1	11B6	eDNA	22.9113	High conc. eDNA	HI(0.75)	0.75	0.86448
wiz_var1	13B	eDNA	72.576	Low conc. eDNA	HI(0.5)	0.5	0.173856
wiz_var1	13B6	eDNA	66.1709	High conc. eDNA	HI(0.5)	0.5	0.282195
wiz_var1	14B	eDNA	62.0998	Low conc. eDNA	HI(0.5)	0.5	0.351055
wiz_var1	14B6	eDNA	44.6949	High conc. eDNA	HI(0.5)	0.5	0.603158
wiz_var1	15B	eDNA	12.8114	Low conc. eDNA	HI(1)	1	0.985641
wiz_var1	15B6	eDNA	16.663	High conc. eDNA	HI(1)	1	0.939437
wiz_var1	16B	eDNA	83.397	Low conc. eDNA	HI(0)	0	-0.00917637
wiz_var1	16B6	eDNA	81.3965	High conc. eDNA	HI(0)	0	0.0246615
wiz_var1	17B	eDNA	24.3623	Low conc. eDNA	HI(0.75)	0.75	0.847074
wiz_var1	17B6	eDNA	22.5994	High conc. eDNA	HI(0.75)	0.75	0.868222
wiz_var1	18B	eDNA	56.3397	Low conc. eDNA	HI(0.25)	0.25	0.448484
wiz_var1	18B6	eDNA	64.2094	High conc. eDNA	HI(0.25)	0.25	0.315372
wiz_var1	1B	eDNA	61.6105	Low conc. eDNA	HI(0.5)	0.5	0.359331
wiz_var1	1B6	eDNA	52.5058	High conc. eDNA	HI(0.5)	0.5	0.509455
wiz_var1	3B	eDNA	14.4234	Low conc. eDNA	HI(1)	1	0.966304
wiz_var1	3B6	eDNA	19.811	High conc. eDNA	HI(1)	1	0.901673
wiz_var1	4B	eDNA	83.2716	Low conc. eDNA	HI(0)	0	-0.00705474
wiz_var1	4B6	eDNA	79.3675	High conc. eDNA	HI(0)	0	0.0589804
wiz_var1	5B	eDNA	28.5592	Low conc. eDNA	HI(0.75)	0.75	0.796726
wiz_var1	5B6	eDNA	47.992	High conc. eDNA	HI(0.75)	0.75	0.563605
wiz_var1	6B	eDNA	64.0224	Low conc. eDNA	HI(0.25)	0.25	0.318535
wiz_var1	6B6	eDNA	54.0173	High conc. eDNA	HI(0.25)	0.25	0.487766
wiz_var1	7B	eDNA	51.6454	Low conc. eDNA	HI(0.5)	0.5	0.519778
wiz_var1	7B6	eDNA	54.816	High conc. eDNA	HI(0.5)	0.5	0.474256
wiz_var1	9B	eDNA	13.7939	Low conc. eDNA	HI(1)	1	0.973855
wiz_var1	9B6	eDNA	18.8618	High conc. eDNA	HI(1)	1	0.913059
arh_var1	F1	Skin swabs	56.0243	NA	NA	0.5	0.467901
arh_var1	F10	Skin swabs	82.5482	NA	NA	0	-0.0240478
arh_var1	F13	Skin swabs	40.7141	NA	NA	0.5	0.670178
arh_var1	F14	Skin swabs	53.8138	NA	NA	0.5	0.506013
arh_var1	F15	Skin swabs	15.6775	NA	NA	1	0.983936
arh_var1	F16	Skin swabs	81.0102	NA	NA	0	0.00447812
arh_var1	F2	Skin swabs	69.6978	NA	NA	0.5	0.214293
arh_var1	F3	Skin swabs	15.1481	NA	NA	1	0.990571
arh_var1	F4	Skin swabs	80.7261	NA	NA	0	0.00974836
arh_var1	F7	Skin swabs	55.2511	NA	NA	0.5	0.482242
arh_var1	F8	Skin swabs	52.0353	NA	NA	0.5	0.528302
arh_var1	F9	Skin swabs	14.3221	NA	NA	1	1.00092
arh_var1	M1	Skin swabs	44.3746	NA	NA	0.5	0.624306
arh_var1	M10	Skin swabs	81.8559	NA	NA	0	-0.011207
arh_var1	M11A	Skin swabs	55.4662	NA	NA	0.5	0.478253
arh_var1	M11B	Skin swabs	14.2428	NA	NA	1	1.00192
arh_var1	M12B	Skin swabs	54.1214	NA	NA	0.5	0.502158
arh_var1	M13	Skin swabs	52.2977	NA	NA	0.5	0.525013
arh_var1	M14	Skin swabs	54.3933	NA	NA	0.5	0.498153
arh_var1	M15	Skin swabs	13.9299	NA	NA	1	1.00584
arh_var1	M16	Skin swabs	81.6645	NA	NA	0	-0.00765778
arh_var1	M17A	Skin swabs	13.9175	NA	NA	1	1.00599
arh_var1	M17B	Skin swabs	51.4488	NA	NA	0.5	0.535651
arh_var1	M18B	Skin swabs	53.6977	NA	NA	0.5	0.507469
arh_var1	M2	Skin swabs	64.395	NA	NA	0.5	0.312646
arh_var1	M3	Skin swabs	13.6637	NA	NA	1	1.00917
arh_var1	M4	Skin swabs	81.0502	NA	NA	0	0.00373604
arh_var1	M5A	Skin swabs	52.4876	NA	NA	0.5	0.522634
arh_var1	M5B	Skin swabs	14.8871	NA	NA	1	0.99384
arh_var1	M6A	Skin swabs	79.2429	NA	NA	0	0.0372571
arh_var1	M6B	Skin swabs	53.0535	NA	NA	0.5	0.515542
arh_var1	M7	Skin swabs	53.7506	NA	NA	0.5	0.506805
arh_var1	M9	Skin swabs	15.1449	NA	NA	1	0.99061
clasp2_var1	F1	Skin swabs	45.5646	NA	NA	0.5	0.485439
clasp2_var1	F10	Skin swabs	81.0913	NA	NA	0	0.00209458
clasp2_var1	F13	Skin swabs	33.742	NA	NA	0.5	0.683338
clasp2_var1	F14	Skin swabs	45.5576	NA	NA	0.5	0.485535
clasp2_var1	F15	Skin swabs	15.3509	NA	NA	1	0.996923
clasp2_var1	F16	Skin swabs	80.9856	NA	NA	0	0.00353196
clasp2_var1	F3	Skin swabs	14.4842	NA	NA	1	1.0117
clasp2_var1	F4	Skin swabs	81.139	NA	NA	0	0.00144579
clasp2_var1	F7	Skin swabs	41.3659	NA	NA	0.5	0.553344
clasp2_var1	F8	Skin swabs	40.6336	NA	NA	0.5	0.56583
clasp2_var1	F9	Skin swabs	15.2285	NA	NA	1	0.99901
clasp2_var1	M1	Skin swabs	40.9857	NA	NA	0.5	0.559826
clasp2_var1	M10	Skin swabs	81.7539	NA	NA	0	-0.00692047
clasp2_var1	M11A	Skin swabs	42.5809	NA	NA	0.5	0.532626
clasp2_var1	M11B	Skin swabs	13.9482	NA	NA	1	1.02084
clasp2_var1	M12B	Skin swabs	46.5999	NA	NA	0.5	0.471354
clasp2_var1	M13	Skin swabs	45.6332	NA	NA	0.5	0.484506
clasp2_var1	M14	Skin swabs	46.3455	NA	NA	0.5	0.474815
clasp2_var1	M15	Skin swabs	14.6211	NA	NA	1	1.00937
clasp2_var1	M16	Skin swabs	80.9116	NA	NA	0	0.00453936
clasp2_var1	M17A	Skin swabs	17.5533	NA	NA	1	0.95937
clasp2_var1	M18A	Skin swabs	82.1456	NA	NA	0	-0.0122496
clasp2_var1	M18B	Skin swabs	48.5755	NA	NA	0.5	0.444476
clasp2_var1	M2	Skin swabs	36.0405	NA	NA	0.5	0.644146
clasp2_var1	M3	Skin swabs	13.023	NA	NA	1	1.03662
clasp2_var1	M4	Skin swabs	80.9385	NA	NA	0	0.00417374
clasp2_var1	M5A	Skin swabs	44.661	NA	NA	0.5	0.497733
clasp2_var1	M5B	Skin swabs	18.6798	NA	NA	1	0.940162
clasp2_var1	M6A	Skin swabs	77.1371	NA	NA	0	0.0558914
clasp2_var1	M6B	Skin swabs	46.3353	NA	NA	0.5	0.474954
clasp2_var1	M7	Skin swabs	43.9708	NA	NA	0.5	0.508927
clasp2_var1	M9	Skin swabs	14.9811	NA	NA	1	1.00323
col18_var1	F1	Skin swabs	33.0571	NA	NA	0.5	0.542985
col18_var1	F10	Skin swabs	80.6088	NA	NA	0	0.00153981
col18_var1	F13	Skin swabs	52.3966	NA	NA	0.5	0.309843
col18_var1	F14	Skin swabs	32.967	NA	NA	0.5	0.544982
col18_var1	F15	Skin swabs	12.7377	NA	NA	1	0.993514
col18_var1	F16	Skin swabs	80.1121	NA	NA	0	0.00696842
col18_var1	F2	Skin swabs	45.7299	NA	NA	0.5	0.382697
col18_var1	F3	Skin swabs	13.4675	NA	NA	1	0.977331
col18_var1	F4	Skin swabs	79.955	NA	NA	0	0.00868422
col18_var1	F7	Skin swabs	36.1195	NA	NA	0.5	0.487719
col18_var1	F8	Skin swabs	34.7764	NA	NA	0.5	0.504864
col18_var1	F9	Skin swabs	12.6943	NA	NA	1	0.994475
col18_var1	M1	Skin swabs	41.8837	NA	NA	0.5	0.424728
col18_var1	M10	Skin swabs	81.0186	NA	NA	0	-0.00293872
col18_var1	M11A	Skin swabs	33.4227	NA	NA	0.5	0.534879
col18_var1	M11B	Skin swabs	12.451	NA	NA	1	0.99987
col18_var1	M12B	Skin swabs	35.3689	NA	NA	0.5	0.495922
col18_var1	M13	Skin swabs	34.422	NA	NA	0.5	0.512721
col18_var1	M14	Skin swabs	33.988	NA	NA	0.5	0.522344
col18_var1	M15	Skin swabs	11.9099	NA	NA	1	1.01187
col18_var1	M16	Skin swabs	81.6422	NA	NA	0	-0.00975301
col18_var1	M17A	Skin swabs	11.043	NA	NA	1	1.03109
col18_var1	M18A	Skin swabs	74.6018	NA	NA	0	0.0671841
col18_var1	M18B	Skin swabs	34.0572	NA	NA	0.5	0.52081
col18_var1	M2	Skin swabs	36.9772	NA	NA	0.5	0.478347
col18_var1	M3	Skin swabs	12.11	NA	NA	1	1.00743
col18_var1	M4	Skin swabs	81.1859	NA	NA	0	-0.00476695
col18_var1	M5A	Skin swabs	36.4231	NA	NA	0.5	0.484402
col18_var1	M5B	Skin swabs	15.0015	NA	NA	1	0.94332
col18_var1	M6A	Skin swabs	80.9919	NA	NA	0	-0.00264608
col18_var1	M6B	Skin swabs	35.6457	NA	NA	0.5	0.492897
col18_var1	M7	Skin swabs	34.2494	NA	NA	0.5	0.516548
col18_var1	M8	Skin swabs	56.4689	NA	NA	0.5	0.265341
col18_var1	M9	Skin swabs	12.82	NA	NA	1	0.99169
fam178	F1	Skin swabs	45.155	NA	NA	0.5	0.478812
fam178	F13	Skin swabs	47.2969	NA	NA	0.5	0.450137
fam178	F14	Skin swabs	43.9368	NA	NA	0.5	0.49512
fam178	F15	Skin swabs	14.9977	NA	NA	1	0.987185
fam178	F16	Skin swabs	81.5543	NA	NA	0	-0.00847704
fam178	F2	Skin swabs	36.4137	NA	NA	0.5	0.62205
fam178	F3	Skin swabs	15.3771	NA	NA	1	0.980715
fam178	F4	Skin swabs	78.961	NA	NA	0	0.0262394
fam178	F7	Skin swabs	44.5204	NA	NA	0.5	0.487307
fam178	F8	Skin swabs	42.9929	NA	NA	0.5	0.509878
fam178	F9	Skin swabs	16.3499	NA	NA	1	0.96413
fam178	M1	Skin swabs	38.4492	NA	NA	0.5	0.587346
fam178	M10	Skin swabs	81.4618	NA	NA	0	-0.0072392
fam178	M11A	Skin swabs	44.0823	NA	NA	0.5	0.493172
fam178	M11B	Skin swabs	11.7756	NA	NA	1	1.04212
fam178	M12B	Skin swabs	41.1431	NA	NA	0.5	0.541415
fam178	M13	Skin swabs	43.6569	NA	NA	0.5	0.498867
fam178	M14	Skin swabs	45.8501	NA	NA	0.5	0.469506
fam178	M15	Skin swabs	11.6606	NA	NA	1	1.04408
fam178	M17A	Skin swabs	14.6085	NA	NA	1	0.99382
fam178	M17B	Skin swabs	25.1933	NA	NA	0.5	0.813354
fam178	M18A	Skin swabs	80.9019	NA	NA	0	0.000257
fam178	M18B	Skin swabs	44.4107	NA	NA	0.5	0.488776
fam178	M2	Skin swabs	33.493	NA	NA	0.5	0.671847
fam178	M3	Skin swabs	12.3546	NA	NA	1	1.03225
fam178	M4	Skin swabs	80.1522	NA	NA	0	0.0102921
fam178	M5A	Skin swabs	44.4958	NA	NA	0.5	0.487636
fam178	M5B	Skin swabs	14.3732	NA	NA	1	0.997833
fam178	M6A	Skin swabs	81.6282	NA	NA	0	-0.00946684
fam178	M6B	Skin swabs	43.3681	NA	NA	0.5	0.503481
fam178	M7	Skin swabs	43.8953	NA	NA	0.5	0.495675
fam178	M9	Skin swabs	12.9109	NA	NA	1	1.02276
hmp19_var1	F1	Skin swabs	49.2674	NA	NA	0.5	0.491478
hmp19_var1	F10	Skin swabs	81.4402	NA	NA	0	0.0128984
hmp19_var1	F13	Skin swabs	51.764	NA	NA	0.5	0.45434
hmp19_var1	F14	Skin swabs	47.1264	NA	NA	0.5	0.521614
hmp19_var1	F15	Skin swabs	12.9617	NA	NA	1	0.992522
hmp19_var1	F16	Skin swabs	82.1838	NA	NA	0	0.00183771
hmp19_var1	F2	Skin swabs	51.0885	NA	NA	0.5	0.464388
hmp19_var1	F3	Skin swabs	11.7467	NA	NA	1	1.00927
hmp19_var1	F4	Skin swabs	83.4849	NA	NA	0	-0.0175173
hmp19_var1	F7	Skin swabs	54.8561	NA	NA	0.5	0.408344
hmp19_var1	F8	Skin swabs	49.7113	NA	NA	0.5	0.484874
hmp19_var1	F9	Skin swabs	10.6282	NA	NA	1	1.02469
hmp19_var1	M1	Skin swabs	53.0047	NA	NA	0.5	0.435884
hmp19_var1	M10	Skin swabs	81.8558	NA	NA	0	0.00671577
hmp19_var1	M11A	Skin swabs	48.6144	NA	NA	0.5	0.501104
hmp19_var1	M11B	Skin swabs	12.7254	NA	NA	1	0.995779
hmp19_var1	M12B	Skin swabs	50.0123	NA	NA	0.5	0.480397
hmp19_var1	M13	Skin swabs	48.1537	NA	NA	0.5	0.507454
hmp19_var1	M14	Skin swabs	48.0335	NA	NA	0.5	0.50911
hmp19_var1	M15	Skin swabs	14.1184	NA	NA	1	0.976579
hmp19_var1	M16	Skin swabs	82.0784	NA	NA	0	0.00340563
hmp19_var1	M17A	Skin swabs	12.7726	NA	NA	1	0.995128
hmp19_var1	M17B	Skin swabs	60.0573	NA	NA	0.5	0.330974
hmp19_var1	M18A	Skin swabs	79.6016	NA	NA	0	0.0402487
hmp19_var1	M18B	Skin swabs	48.7855	NA	NA	0.5	0.498647
hmp19_var1	M2	Skin swabs	53.7416	NA	NA	0.5	0.424922
hmp19_var1	M3	Skin swabs	13.1131	NA	NA	1	0.990435
hmp19_var1	M4	Skin swabs	83.5579	NA	NA	0	-0.0186027
hmp19_var1	M5A	Skin swabs	50.5207	NA	NA	0.5	0.472834
hmp19_var1	M5B	Skin swabs	16.6685	NA	NA	1	0.94143
hmp19_var1	M6A	Skin swabs	82.2359	NA	NA	0	0.00106193
hmp19_var1	M6B	Skin swabs	49.7695	NA	NA	0.5	0.484008
hmp19_var1	M7	Skin swabs	45.8446	NA	NA	0.5	0.539282
hmp19_var1	M9	Skin swabs	12.0267	NA	NA	1	1.00541
opa_var1	F1	Skin swabs	46.0933	NA	NA	0.5	0.475249
opa_var1	F10	Skin swabs	82.6598	NA	NA	0	-0.0164133
opa_var1	F13	Skin swabs	32.3357	NA	NA	0.5	0.690316
opa_var1	F14	Skin swabs	45.2849	NA	NA	0.5	0.486118
opa_var1	F15	Skin swabs	13.2172	NA	NA	1	0.995648
opa_var1	F16	Skin swabs	81.0759	NA	NA	0	0.00488275
opa_var1	F3	Skin swabs	13.2647	NA	NA	1	0.99489
opa_var1	F4	Skin swabs	82.1952	NA	NA	0	-0.0101666
opa_var1	F7	Skin swabs	49.9278	NA	NA	0.5	0.423691
opa_var1	F8	Skin swabs	38.1939	NA	NA	0.5	0.596758
opa_var1	F9	Skin swabs	12.5666	NA	NA	1	1.00604
opa_var1	M1	Skin swabs	62.4876	NA	NA	0.5	0.254815
opa_var1	M10	Skin swabs	81.2327	NA	NA	0	0.00277568
opa_var1	M11A	Skin swabs	39.565	NA	NA	0.5	0.574861
opa_var1	M11B	Skin swabs	13.267	NA	NA	1	0.994853
opa_var1	M12B	Skin swabs	51.324	NA	NA	0.5	0.404919
opa_var1	M13	Skin swabs	39.3304	NA	NA	0.5	0.578607
opa_var1	M14	Skin swabs	43.4811	NA	NA	0.5	0.512319
opa_var1	M15	Skin swabs	13.6844	NA	NA	1	0.988188
opa_var1	M16	Skin swabs	81.656	NA	NA	0	-0.00291617
opa_var1	M17A	Skin swabs	12.2173	NA	NA	1	1.01162
opa_var1	M17B	Skin swabs	59.0748	NA	NA	0.5	0.300704
opa_var1	M18A	Skin swabs	81.1358	NA	NA	0	0.00407774
opa_var1	M18B	Skin swabs	42.6465	NA	NA	0.5	0.525648
opa_var1	M2	Skin swabs	50.8687	NA	NA	0.5	0.41104
opa_var1	M3	Skin swabs	11.8838	NA	NA	1	1.01694
opa_var1	M4	Skin swabs	82.6572	NA	NA	0	-0.0163778
opa_var1	M5A	Skin swabs	49.6062	NA	NA	0.5	0.428015
opa_var1	M5B	Skin swabs	14.4478	NA	NA	1	0.975995
opa_var1	M6A	Skin swabs	80.5155	NA	NA	0	0.012419
opa_var1	M6B	Skin swabs	39.9526	NA	NA	0.5	0.56867
opa_var1	M7	Skin swabs	51.7337	NA	NA	0.5	0.399409
opa_var1	M8	Skin swabs	49.5702	NA	NA	0.5	0.428499
opa_var1	M9	Skin swabs	12.0132	NA	NA	1	1.01488
supt6h_var1	F1	Skin swabs	51.588	NA	NA	0.5	0.500017
supt6h_var1	F10	Skin swabs	82.2924	NA	NA	0	0.00747058
supt6h_var1	F13	Skin swabs	49.8643	NA	NA	0.5	0.521993
supt6h_var1	F14	Skin swabs	51.0208	NA	NA	0.5	0.507248
supt6h_var1	F15	Skin swabs	14.8288	NA	NA	1	0.968694
supt6h_var1	F16	Skin swabs	81.1309	NA	NA	0	0.0261033
supt6h_var1	F2	Skin swabs	59.4527	NA	NA	0.5	0.373858
supt6h_var1	F3	Skin swabs	17.2627	NA	NA	1	0.937662
supt6h_var1	F4	Skin swabs	76.7146	NA	NA	0	0.0969486
supt6h_var1	F7	Skin swabs	50.9185	NA	NA	0.5	0.508552
supt6h_var1	F8	Skin swabs	53.983	NA	NA	0.5	0.461601
supt6h_var1	F9	Skin swabs	11.9117	NA	NA	1	1.00589
supt6h_var1	M1	Skin swabs	37.7434	NA	NA	0.5	0.676534
supt6h_var1	M10	Skin swabs	83.3497	NA	NA	0	-0.00949004
supt6h_var1	M11A	Skin swabs	47.0021	NA	NA	0.5	0.558487
supt6h_var1	M11B	Skin swabs	11.0669	NA	NA	1	1.01666
supt6h_var1	M12B	Skin swabs	53.8326	NA	NA	0.5	0.464013
supt6h_var1	M13	Skin swabs	51.2939	NA	NA	0.5	0.503767
supt6h_var1	M14	Skin swabs	50.8186	NA	NA	0.5	0.509826
supt6h_var1	M15	Skin swabs	12.1291	NA	NA	1	1.00311
supt6h_var1	M16	Skin swabs	83.4768	NA	NA	0	-0.0115291
supt6h_var1	M17A	Skin swabs	12.271	NA	NA	1	1.0013
supt6h_var1	M17B	Skin swabs	35.8373	NA	NA	0.5	0.700836
supt6h_var1	M18A	Skin swabs	82.9785	NA	NA	0	-0.00353487
supt6h_var1	M18B	Skin swabs	50.6098	NA	NA	0.5	0.512488
supt6h_var1	M2	Skin swabs	34.4357	NA	NA	0.5	0.718707
supt6h_var1	M3	Skin swabs	11.6277	NA	NA	1	1.00951
supt6h_var1	M4	Skin swabs	82.926	NA	NA	0	-0.0026933
supt6h_var1	M5A	Skin swabs	52.4049	NA	NA	0.5	0.486916
supt6h_var1	M5B	Skin swabs	14.8175	NA	NA	1	0.968837
supt6h_var1	M6A	Skin swabs	82.4282	NA	NA	0	0.00529216
supt6h_var1	M6B	Skin swabs	62.4624	NA	NA	0.5	0.325577
supt6h_var1	M7	Skin swabs	61.7867	NA	NA	0.5	0.336417
supt6h_var1	M8	Skin swabs	47.3487	NA	NA	0.5	0.554067
supt6h_var1	M9	Skin swabs	11.2107	NA	NA	1	1.01482
usp_var1	F1	Skin swabs	46.0153	NA	NA	0.5	0.476406
usp_var1	F10	Skin swabs	84.3164	NA	NA	0	-0.00176747
usp_var1	F13	Skin swabs	51.0492	NA	NA	0.5	0.413559
usp_var1	F14	Skin swabs	42.1073	NA	NA	0.5	0.530066
usp_var1	F15	Skin swabs	11.9079	NA	NA	1	0.979997
usp_var1	F2	Skin swabs	45.5821	NA	NA	0.5	0.481813
usp_var1	F3	Skin swabs	11.7199	NA	NA	1	0.982797
usp_var1	F4	Skin swabs	84.5708	NA	NA	0	-0.00494321
usp_var1	F7	Skin swabs	43.3127	NA	NA	0.5	0.512108
usp_var1	F8	Skin swabs	41.2157	NA	NA	0.5	0.543351
usp_var1	F9	Skin swabs	11.2126	NA	NA	1	0.990355
usp_var1	M1	Skin swabs	57.3333	NA	NA	0.5	0.335105
usp_var1	M10	Skin swabs	84.0134	NA	NA	0	0.00201504
usp_var1	M11A	Skin swabs	41.6095	NA	NA	0.5	0.537483
usp_var1	M11B	Skin swabs	9.12459	NA	NA	1	1.02146
usp_var1	M12B	Skin swabs	41.6791	NA	NA	0.5	0.536447
usp_var1	M13	Skin swabs	44.4516	NA	NA	0.5	0.495928
usp_var1	M14	Skin swabs	41.7302	NA	NA	0.5	0.535686
usp_var1	M15	Skin swabs	10.961	NA	NA	1	0.994104
usp_var1	M16	Skin swabs	84.5154	NA	NA	0	-0.00425197
usp_var1	M17A	Skin swabs	9.9643	NA	NA	1	1.00895
usp_var1	M17B	Skin swabs	44.592	NA	NA	0.5	0.494175
usp_var1	M18A	Skin swabs	83.7953	NA	NA	0	0.00473849
usp_var1	M18B	Skin swabs	43.3278	NA	NA	0.5	0.511883
usp_var1	M3	Skin swabs	9.375	NA	NA	1	1.01773
usp_var1	M4	Skin swabs	84.6943	NA	NA	0	-0.00648546
usp_var1	M5A	Skin swabs	44.768	NA	NA	0.5	0.491977
usp_var1	M5B	Skin swabs	12.2414	NA	NA	1	0.975028
usp_var1	M6A	Skin swabs	84.3605	NA	NA	0	-0.00231845
usp_var1	M6B	Skin swabs	44.2377	NA	NA	0.5	0.498598
usp_var1	M7	Skin swabs	40.3581	NA	NA	0.5	0.556128
usp_var1	M8	Skin swabs	48.8279	NA	NA	0.5	0.441292
usp_var1	M9	Skin swabs	10.5101	NA	NA	1	1.00082
wiz_var1	F1	Skin swabs	54.2441	NA	NA	0.5	0.483929
wiz_var1	F10	Skin swabs	83.3735	NA	NA	0	-0.00877834
wiz_var1	F13	Skin swabs	50.4362	NA	NA	0.5	0.534283
wiz_var1	F14	Skin swabs	52.0527	NA	NA	0.5	0.514891
wiz_var1	F15	Skin swabs	11.3294	NA	NA	1	1.00342
wiz_var1	F16	Skin swabs	82.4786	NA	NA	0	0.00635781
wiz_var1	F2	Skin swabs	65.3292	NA	NA	0.5	0.296431
wiz_var1	F3	Skin swabs	12.4444	NA	NA	1	0.990044
wiz_var1	F4	Skin swabs	81.9388	NA	NA	0	0.0154886
wiz_var1	F7	Skin swabs	53.5992	NA	NA	0.5	0.494838
wiz_var1	F8	Skin swabs	53.6533	NA	NA	0.5	0.493922
wiz_var1	F9	Skin swabs	12.5698	NA	NA	1	0.988539
wiz_var1	M1	Skin swabs	66.5434	NA	NA	0.5	0.275894
wiz_var1	M10	Skin swabs	83.3058	NA	NA	0	-0.00763255
wiz_var1	M11A	Skin swabs	55.1909	NA	NA	0.5	0.467916
wiz_var1	M11B	Skin swabs	12.2742	NA	NA	1	0.992086
wiz_var1	M12B	Skin swabs	59.362	NA	NA	0.5	0.397364
wiz_var1	M13	Skin swabs	52.9356	NA	NA	0.5	0.5043
wiz_var1	M14	Skin swabs	54.0517	NA	NA	0.5	0.487184
wiz_var1	M15	Skin swabs	11.9696	NA	NA	1	0.99574
wiz_var1	M16	Skin swabs	83.4256	NA	NA	0	-0.00966012
wiz_var1	M17A	Skin swabs	11.2599	NA	NA	1	1.00425
wiz_var1	M17B	Skin swabs	49.1997	NA	NA	0.5	0.549117
wiz_var1	M18A	Skin swabs	79.8541	NA	NA	0	0.0507511
wiz_var1	M18B	Skin swabs	54.4582	NA	NA	0.5	0.480308
wiz_var1	M3	Skin swabs	11.0724	NA	NA	1	1.0065
wiz_var1	M4	Skin swabs	83.0135	NA	NA	0	-0.00268945
wiz_var1	M5A	Skin swabs	51.3921	NA	NA	0.5	0.522816
wiz_var1	M5B	Skin swabs	20.9675	NA	NA	1	0.887799
wiz_var1	M6A	Skin swabs	82.7099	NA	NA	0	0.00244553
wiz_var1	M6B	Skin swabs	54.297	NA	NA	0.5	0.483034
wiz_var1	M7	Skin swabs	58.3174	NA	NA	0.5	0.415032
wiz_var1	M9	Skin swabs	13.4895	NA	NA	1	0.977506
