# Supplementary material for: Hybrid Horizons: Screening Hybridisation Through Nuclear Environmental DNA
Source: Mol Ecol Resour. 2026 May 4;26:e70134. doi: 10.1111/1755-0998.70134 (PMC13137079; doi:10.1111/1755-0998.70134)
Supplement: Supplementary file 10 — Table S7: Individual body weights of animals from mixed‐genotype populations used to assess the effect of biomass correction on hybrid index estimates (HI). Columns: SubjectID_animal, identifier for each animal; SubjectID_population, identifier of the population to which the animal belongs; Weight, individual body weight (g); HI_exp_animal, individual expected HI value; HI_exp_population, expected HI value for the population (uncorrected for biomass). [file MEN-26-e70134-s008.xlsx]

## Sheet: Hoja1
Table S7. Individual body weights of animals from mixed-genotype populations used to assess the effect of biomass correction on hybrid index estimates (HI). Columns: SubjectID_animal, identifier for each animal; SubjectID_population, identifier of the population to which the animal belongs; Weight, individual body weight (g); HI_exp_animal, individual expected HI value; HI_exp_population, expecte…
SubjectID_animal	SubjectID_population	Weight	HI_exp_animal	HI_exp_population
M18A	18	14	0	0.25
M18B	18	13	0.5	0.25
M6A	6	15.5	0	0.25
M6B	6	13.3	0.5	0.25
M17A	17	10.5	1	0.75
M17B	17	10	0.5	0.75
M11B	11	12.9	1	0.75
M11A	11	11.6	0.5	0.75
M5B	5	10.9	1	0.75
M5A	5	9.9	0.5	0.75
